# Supplementary material for: OptMDFpathway: Identification of metabolic pathways with maximal thermodynamic driving force and its application for analyzing the endogenous CO2 fixation potential of Escherichia coli
Source: PLoS Comput Biol. 2018 Sep 24;14(9):e1006492. doi: 10.1371/journal.pcbi.1006492 (PMC6171959; doi:10.1371/journal.pcbi.1006492)
Supplement: S1 Table — (XLSX) [file pcbi.1006492.s001.xlsx]

## Sheet: Summary
Table S1: Complete results for ECC2 with glycerol.

## Sheet: S1 ECC2 Glycerol
Metabolite ID	Metabolite name	max product yield on glycerol	max C-mol normalized product yield	CO2 assimilation per C-mol glycerol	CO2 assimilation per glycerol	MDF at max CO2 assimilation	MDFmax	Max product yield at max MDF	Max CO2 assimilation yield at max MDF	Bottleneck reaction(s) for max MDF	Max yield for MDF >= 3	shortest pathway with MDF >= 3
M_23dhdp_c	2,3-Dihydrodipicolinate	0.5	1.16667	0.166667	0.500001	4.47529	7.52832	0.43299	0.010309	R_GLYCDx	0.5	16
M_25aics_c	(S)-2-[5-Amino-1-(5-phospho-D-ribosyl)imidazole-4-carboxamido]succinate	0.268212	1.16225	0.162252	0.486756	-9.74136	-3.68168	0.248466	0.076687	R_PGCD
M_26dap_DASH_LL_c	LL-2,6-Diaminoheptanedioate	0.462121	1.07828	0.078283	0.234849	-7.76581	2.57943	0.442623	0.032787	R_FBA, R_GAPD, R_GLYCDx, R_PFK, R_TPI, -R_F6PA
M_26dap_DASH_M_c	meso-2,6-Diaminoheptanedioate	0.462121	1.07828	0.078283	0.234849	-7.76581	2.57943	0.442623	0.032787	R_FBA, R_GAPD, R_GLYCDx, R_PFK, R_TPI, -R_F6PA
M_4pasp_c	4-Phospho-L-aspartate	1	1.33333	0.333333	0.999999	-7.76581	7.52832	0.763636	0.018182	R_GLYCDx	0.938462	17
M_5aizc_c	5-amino-1-(5-phospho-D-ribosyl)imidazole-4-carboxylate	0.364045	1.09214	0.092135	0.276405	-4.71371	-3.68168	0.343249	0.029748	R_PGCD
M_5caiz_c	5-phosphoribosyl-5-carboxyaminoimidazole	0.364045	1.09214	0.092135	0.276405	-4.71371	-3.68168	0.343249	0.029748	R_PGCD
M_adp_c	ADP	0.315789	1.05263	0.052632	0.157896	-9.74136	-4.71371	0.311224	0.037415	R_FBA, R_GAPD, R_PGCD, R_TPI, -R_PGK, -R_PPKr
M_aicar_c	5-Amino-1-(5-Phospho-D-ribosyl)imidazole-4-carboxamide	0.354486	1.06346	0.063457	0.190371	-9.74136	-4.26348	0.338603	0.01581	R_GAPD, R_PGCD, R_TPI, -R_PGK, -R_PPKr
M_amp_c	AMP	0.315789	1.05263	0.052632	0.157896	-4.71371	-4.26348	0.305764	0.019215	R_GAPD, R_PGCD, R_TPI, -R_PGK, -R_PPKr
M_aps_c	Adenosine5#-phosphosulfate	0.310642	1.03547	0.035475	0.106425	-9.74136	-4.71371	0.306533	0.021776	R_FBA, R_GAPD, R_PGCD, R_TPI, -R_PGK, -R_PPKr
M_argsuc_c	N(omega)-(L-Arginino)succinate	0.333333	1.11111	0.111111	0.333333	-9.74136	-2.23914	0.314433	0.04811	R_GAPD, R_TPI, -R_PPKr
M_asn_DASH_L_c	L-Asparagine	1	1.33333	0.333333	0.999999	-9.74136	7.52832	0.763636	0.018182	R_GLYCDx	0.875	21
M_asp_DASH_L_c	L-Aspartate	1	1.33333	0.333333	0.999999	4.47529	8.64801	0.807692	0.076923	R_ADK1	1	12
M_aspsa_c	L-Aspartate4-semialdehyde	0.897059	1.19608	0.196078	0.588234	-7.76581	5.15315	0.790323	0.053763	R_G6PDH2r, R_GLYCDx, -R_F6PA, -R_PGI	0.835616	24
M_atp_c	ATP	0.308866	1.02955	0.029552	0.088656	-9.74136	-4.71371	0.305	0.016667	R_FBA, R_GAPD, R_PGCD, R_TPI, -R_PGK, -R_PPKr
M_cbasp_c	N-Carbamoyl-L-aspartate	0.857143	1.42857	0.428571	1.28571	-7.76581	8.64801	0.636364	0.060606	R_ADK1	0.803279	22
M_cbp_c	Carbamoylphosphate	3.85714	1.28571	0.285714	0.857142	0.338319	5.15315	3.5	0.166667	R_G6PDH2r, R_GLYCDx, -R_F6PA, -R_PGI	3.5	18
M_cdp_c	CDP	0.34322	1.02966	0.029661	0.088983	-9.74136	-2.98952	0.341615	0.024845	R_FBA, R_GAPD, R_TPI, -R_PPKr
M_ckdo_c	CMP-3-deoxy-D-manno-octulosonate	0.1875	1.0625	0.0625	0.1875	-2.98952	1.59099	0.182156	0.032218	R_FBA, R_GLYCDx, R_TPI, -R_F6PA, -R_RPE, -R_TALA, -R_TKT2
M_cmp_c	CMP	0.352174	1.05652	0.056522	0.169566	-9.74136	-2.98952	0.350318	0.050955	R_FBA, R_GAPD, R_TPI, -R_PPKr
M_cpmp_c	cyclicpyranopterinmonophosphate	0.315789	1.05263	0.052632	0.157896	-4.71371	-4.26348	0.308861	0.029536	R_GAPD, R_PGCD, R_TPI, -R_PGK, -R_PPKr
M_dad_DASH_2_c	Deoxyadenosine	0.31244	1.04147	0.041466	0.124398	-9.74136	-4.71371	0.305	0.016667	R_FBA, R_GAPD, R_PGCD, R_TPI, -R_PGK, -R_PPKr
M_dadp_c	dADP	0.303655	1.01218	0.012184	0.036552	-9.74136	-9.74136	0.303655	0.012184	R_G3PD2, R_GAPD, R_TPI, -R_PPKr
M_damp_c	dAMP	0.310642	1.03547	0.035475	0.106425	-9.74136	-4.71371	0.303483	0.011609	R_FBA, R_GAPD, R_PGCD, R_TPI, -R_PGK, -R_PPKr
M_dcamp_c	N6-(1,2-Dicarboxyethyl)-AMP	0.24	1.12	0.12	0.36	-4.71371	-3.68168	0.228975	0.068551	R_PGCD
M_dhor_DASH_S_c	(S)-Dihydroorotate	0.870968	1.45161	0.451613	1.35484	-7.76581	8.64801	0.646154	0.076923	R_ADK1	0.816667	23
M_dnad_c	Deamino-NAD+	0.146341	1.02439	0.02439	0.07317	-4.71371	-3.68168	0.145487	0.01841	R_PGCD
M_dump_c	dUMP	0.338912	1.01674	0.016736	0.050208	-9.74136	-9.74136	0.338912	0.016736	R_G3PD2, R_GAPD, R_TPI, -R_PPKr
M_duri_c	Deoxyuridine	0.349892	1.04968	0.049676	0.149028	-9.74136	-2.98952	0.344633	0.033898	R_FBA, R_GAPD, R_TPI, -R_PPKr
M_fprica_c	5-Formamido-1-(5-phospho-D-ribosyl)imidazole-4-carboxamide	0.315789	1.05263	0.052632	0.157896	-4.26348	-3.68168	0.310238	0.034126	R_PGCD
M_fum_c	Fumarate	1	1.33333	0.333333	0.999999	4.47529	8.64801	0.824561	0.099415	R_ADK1	1	11
M_gdp_c	GDP	0.315789	1.05263	0.052632	0.157896	-4.71371	-4.26348	0.307224	0.024081	R_GAPD, R_PGCD, R_TPI, -R_PGK, -R_PPKr
M_gmp_c	GMP	0.315789	1.05263	0.052632	0.157896	-4.71371	-3.68168	0.306435	0.02145	R_PGCD
M_gtp_c	GTP	0.314258	1.04753	0.047527	0.142581	-9.74136	-4.71371	0.312821	0.042735	R_FBA, R_GAPD, R_PGCD, R_TPI, -R_PGK, -R_PPKr
M_hom_DASH_L_c	L-Homoserine	0.792208	1.05628	0.056277	0.168831	-7.76581	2.48984	0.772152	0.029536	R_FBA, R_G6PDH2r, R_GLYCDx, R_PFK, R_TPI, -R_F6PA, -R_PGI
M_iasp_c	Iminoaspartate	1	1.33333	0.333333	0.999999	5.15315	8.64801	0.857143	0.142857	R_ADK1	1	14
M_imp_c	IMP	0.315789	1.05263	0.052632	0.157896	-4.26348	-3.68168	0.310238	0.034126	R_PGCD
M_mal_DASH_L_c	L-Malate	1	1.33333	0.333333	0.999999	4.47529	8.64801	0.824561	0.099415	R_ADK1	1	10
M_nad_c	Nicotinamideadeninedinucleotide	0.146341	1.02439	0.02439	0.07317	-4.71371	-4.71371	0.146341	0.02439	R_FBA, R_GAPD, R_PGCD, R_TPI, -R_PGK, -R_PPKr
M_nadh_c	Nicotinamideadeninedinucleotide-reduced	0.146341	1.02439	0.02439	0.07317	-4.71371	-4.71371	0.146341	0.02439	R_FBA, R_GAPD, R_PGCD, R_TPI, -R_PGK, -R_PPKr
M_nadp_c	Nicotinamideadeninedinucleotidephosphate	0.146341	1.02439	0.02439	0.07317	-4.71371	-4.71371	0.146341	0.02439	R_FBA, R_GAPD, R_PGCD, R_TPI, -R_PGK, -R_PPKr
M_nadph_c	Nicotinamideadeninedinucleotidephosphate-reduced	0.146341	1.02439	0.02439	0.07317	-9.74136	-9.74136	0.146341	0.02439	R_G3PD2, R_GAPD, R_TPI, -R_PPKr
M_oaa_c	Oxaloacetate	1	1.33333	0.333333	0.999999	7.52832	8.64801	0.933333	0.244444	R_ADK1	1	10
M_orot_c	Orotate	0.931034	1.55172	0.551724	1.65517	-7.76581	8.64801	0.688525	0.147541	R_ADK1	0.871429	23
M_orot5p_c	Orotidine5#-phosphate	0.37156	1.23853	0.238532	0.715596	-9.74136	7.74766	0.308824	0.029412	R_PRPPS, -R_ORPT, -R_PPKr, -R_RPI	0.333333	31
M_prbamp_c	1-(5-Phosphoribosyl)-AMP	0.206897	1.03448	0.034483	0.103449	-9.74136	-4.71371	0.20678	0.033898	R_FBA, R_GAPD, R_PGCD, R_TPI, -R_PGK, -R_PPKr
M_prbatp_c	1-(5-Phosphoribosyl)-ATP	0.205976	1.02988	0.029879	0.089637	-9.74136	-4.71371	0.204013	0.020067	R_FBA, R_GAPD, R_PGCD, R_TPI, -R_PGK, -R_PPKr
M_prfp_c	1-(5-Phosphoribosyl)-5-[(5-phosphoribosylamino)methylideneamino]imidazole-4-carboxamide	0.206897	1.03448	0.034483	0.103449	-9.74136	-4.71371	0.20678	0.033898	R_FBA, R_GAPD, R_PGCD, R_TPI, -R_PGK, -R_PPKr
M_prlp_c	5-[(5-phospho-1-deoxyribulos-1-ylamino)methylideneamino]-1-(5-phosphoribosyl)imidazole-4-carboxamide	0.206897	1.03448	0.034483	0.103449	-9.74136	-4.71371	0.20678	0.033898	R_FBA, R_GAPD, R_PGCD, R_TPI, -R_PGK, -R_PPKr
M_quln_c	Quinolinate	0.5	1.16667	0.166667	0.500001	5.15315	8.64801	0.461538	0.076923	R_ADK1	0.5	16
M_sl26da_c	N-Succinyl-LL-2,6-diaminoheptanedioate	0.321053	1.17719	0.177193	0.531579	-7.76581	5.15315	0.287958	0.055846	R_G6PDH2r, R_GLYCDx, -R_F6PA, -R_PGI	0.29902	29
M_sl2a6o_c	N-Succinyl-2-L-amino-6-oxoheptanedioate	0.333333	1.22222	0.222222	0.666666	-7.76581	5.15315	0.3	0.1	R_G6PDH2r, R_GLYCDx, -R_F6PA, -R_PGI	0.312821	27
M_succ_c	Succinate	1	1.33333	0.333333	0.999999	2.57943	8.64801	0.770492	0.027322	R_ADK1	0.962264	16
M_suchms_c	O-Succinyl-L-homoserine	0.440546	1.17479	0.174789	0.524367	-7.76581	5.15315	0.390071	0.040189	R_G6PDH2r, R_GLYCDx, -R_F6PA, -R_PGI	0.412162	29
M_thdp_c	2,3,4,5-Tetrahydrodipicolinate	0.5	1.16667	0.166667	0.500001	-7.76581	5.15315	0.462121	0.078283	R_G6PDH2r, R_GLYCDx, -R_F6PA, -R_PGI	0.472868	22
M_udp_c	UDP	0.364045	1.09214	0.092135	0.276405	-9.74136	1.59099	0.342657	0.027972	R_FBA, R_GLYCDx, R_TPI, -R_F6PA, -R_RPE, -R_TALA, -R_TKT2
M_ump_c	UMP	0.374134	1.1224	0.122402	0.367206	-9.74136	1.94319	0.34507	0.035211	R_GLYCDx, R_PRPPS, R_TPI, -R_F6PA, -R_ORPT, -R_PPKr, -R_RPE, -R_RPI, -R_TALA, -R_TKT2
M_ura_c	Uracil	0.885246	1.18033	0.180328	0.540984	-9.74136	5.15315	0.765625	0.020833	R_G6PDH2r, R_GLYCDx, -R_F6PA, -R_PGI	0.765625	36
M_uri_c	Uridine	0.375	1.125	0.125	0.375	-9.74136	1.94319	0.347518	0.042553	R_GLYCDx, R_PRPPS, R_TPI, -R_F6PA, -R_ORPT, -R_PPKr, -R_RPE, -R_RPI, -R_TALA, -R_TKT2
M_utp_c	UTP	0.354486	1.06346	0.063457	0.190371	-9.74136	0.338319	0.336798	0.010395	R_MDH
M_xmp_c	Xanthosine5#-phosphate	0.315789	1.05263	0.052632	0.157896	-3.68168	-3.68168	0.315789	0.052632	R_PGCD
