# Supplementary material for: OptMDFpathway: Identification of metabolic pathways with maximal thermodynamic driving force and its application for analyzing the endogenous CO2 fixation potential of Escherichia coli
Source: PLoS Comput Biol. 2018 Sep 24;14(9):e1006492. doi: 10.1371/journal.pcbi.1006492 (PMC6171959; doi:10.1371/journal.pcbi.1006492)
Supplement: S2 Table — (XLSX) [file pcbi.1006492.s002.xlsx]

## Sheet: Summary
Table S2: Complete results for ECC2 with glucose.

## Sheet: S2 ECC2 Glucose
Metabolite ID	Metabolite name	max product yield on glucose	max C-mol normalized product yield	CO2 assimilation per C-mol glucose	CO2 assimilation per glucose	MDF at max CO2 assimilation	MDF max	Max product yield at max MDF	Max CO2 assimilation yield at max MDF	Bottleneck reaction(s) for max MDF	Max yield for MDF >= 3	shortest pathway with MDF >= 3
M_23dhdp_c	2,3-Dihydrodipicolinate	0.938596	1.09503	0.095029	0.570174	3.34973	7.14065	0.916667	0.069444	R_ENO, R_GAPD, -R_PGK, -R_PGM	0.938596	25
M_4pasp_c	4-Phospho-L-aspartate	1.72581	1.15054	0.150538	0.903228	3.34973	7.14065	1.625	0.083333	R_ENO, R_GAPD, -R_PGK, -R_PGM	1.72581	24
M_asn_DASH_L_c	L-Asparagine	1.72581	1.15054	0.150538	0.903228	-2.98952	-0.993711	1.625	0.083333	R_GAPD, -R_PPKr
M_asp_DASH_L_c	L-Aspartate	1.84483	1.22988	0.229885	1.37931	3.34973	8.64801	1.51923	0.012821	R_ADK1	1.84483	17
M_aspsa_c	L-Aspartate4-semialdehyde	1.52857	1.01905	0.019048	0.114288	3.34973	3.34973	1.52857	0.019048	R_FBA, R_GAPD, R_TPI	1.52857	26
M_cbasp_c	N-Carbamoyl-L-aspartate	1.46687	1.22239	0.22239	1.33434	0.338319	7.14065	1.37879	0.14899	R_ENO, R_GAPD, -R_PGK, -R_PGM	1.43933	28
M_cbp_c	Carbamoylphosphate	6.71429	1.11905	0.119048	0.714288	0.338319	3.34973	6.07143	0.011905	R_FBA, R_GAPD, R_TPI	6.07143	27
M_dhor_DASH_S_c	(S)-Dihydroorotate	1.4893	1.24108	0.241081	1.44649	0.338319	8.64801	1.21538	0.012821	R_ADK1	1.46383	29
M_fum_c	Fumarate	1.90196	1.26797	0.267974	1.60784	3.34973	8.64801	1.5614	0.040936	R_ADK1	1.90196	16
M_iasp_c	Iminoaspartate	1.94545	1.29697	0.29697	1.78182	3.34973	8.64801	1.61224	0.07483	R_ADK1	1.94545	19
M_mal_DASH_L_c	L-Malate	1.90196	1.26797	0.267974	1.60784	3.34973	8.64801	1.5614	0.040936	R_ADK1	1.90196	15
M_oaa_c	Oxaloacetate	2	1.33333	0.333333	2	7.14065	8.64801	1.75556	0.17037	R_ADK1	2	12
M_orot_c	Orotate	1.58632	1.32193	0.321933	1.9316	0.338319	8.64801	1.29508	0.079235	R_ADK1	1.57078	26
M_orot5p_c	Orotidine5#-phosphate	0.639108	1.06518	0.065179	0.391074	-2.98952	-0.993711	0.619632	0.03272	R_GAPD, -R_PPKr
M_quln_c	Quinolinate	0.946903	1.10472	0.10472	0.62832	7.14065	8.64801	0.868132	0.012821	R_ADK1	0.946903	22
M_sl2a6o_c	N-Succinyl-2-L-amino-6-oxoheptanedioate	0.575269	1.05466	0.054659	0.327954	3.34973	7.14065	0.555957	0.019254	R_ENO, R_GAPD, -R_PGK, -R_PGM	0.575269	31
M_succ_c	Succinate	1.71429	1.14286	0.142857	0.857142	3.34973	7.14065	1.65574	0.103825	R_ENO, R_GAPD, -R_PGK, -R_PGM	1.71429	21
M_thdp_c	2,3,4,5-Tetrahydrodipicolinate	0.869919	1.0149	0.014905	0.08943	3.34973	3.34973	0.869919	0.014905	R_FBA, R_GAPD, R_TPI	0.869919	27
