# Supplementary material for: OptMDFpathway: Identification of metabolic pathways with maximal thermodynamic driving force and its application for analyzing the endogenous CO2 fixation potential of Escherichia coli
Source: PLoS Comput Biol. 2018 Sep 24;14(9):e1006492. doi: 10.1371/journal.pcbi.1006492 (PMC6171959; doi:10.1371/journal.pcbi.1006492)
Supplement: S3 Table — (XLSX) [file pcbi.1006492.s003.xlsx]

## Sheet: Summary
Table S3: Complete results for iJO1366 with glycerol.

## Sheet: S3 iJO1366 Glycerol
Metabolite ID	Metabolite ID	Metabolite name	max product yield on glycerol	max C-mol normalized product yield	CO2 assimilation per C-mol glycerol	CO2 assimilation per glycerol	MDF at max CO2 assimilation	MDFmax	Max product yield at max MDF	Max CO2 assimilation yield at max MDF	Bottleneck reaction(s) for max MDF	Max yield for MDF >= 3	shortest pathway with MDF >= 3
M_13dpg_c	M_13dpg_c	3-Phospho-D-glyceroylphosphate	1.06557	1.06557	0.065574	0.196722	-7.76581	4.47529	1.03086	0.030864	R_GAPD, R_TPI	1.04938	42
M_1pyr5c_c	M_1pyr5c_c	1-Pyrroline-5-carboxylate	0.607692	1.01282	0.012821	0.038463	-7.76581	-7.76581	0.607692	0.012821	R_G3PD2, R_GAPD, R_TPI
M_23dhb_c	M_23dhb_c	2,3-Dihydroxybenzoate	0.43771	1.02132	0.021324	0.063972	-7.76581	2.43665	0.433305	0.011045	R_FBA, R_GLYCDx, R_PFK, R_TKT1, R_TPI, -R_F6PA, -R_RPE, -R_RPI, -R_TKT2
M_23dhba_c	M_23dhba_c	(2,3-Dihydroxybenzoyl)adenylate	0.185263	1.04983	0.049825	0.149475	-9.74136	-3.68168	0.179412	0.016667	R_PGCD
M_23dhbzs_c	M_23dhbzs_c	2,3-dihydroxybenzoylserine	0.308824	1.02941	0.029412	0.088236	-9.74136	-4.26348	0.30486	0.0162	R_GAPD, R_PGCD, R_TPI, -R_PGK, -R_PPKr
M_23dhdp_c	M_23dhdp_c	2,3-Dihydrodipicolinate	0.519856	1.213	0.212996	0.638988	-7.76581	7.52832	0.453608	0.058419	R_GLYCDx	0.511945	16
M_25aics_c	M_25aics_c	(S)-2-[5-Amino-1-(5-phospho-D-ribosyl)imidazole-4-carboxamido]succinate	0.268212	1.16225	0.162252	0.486756	-9.74136	-1.66969	0.244	0.057333	-R_AIRC3
M_26dap_DASH_LL_c	M_26dap_DASH_LL_c	LL-2,6-Diaminoheptanedioate	0.462121	1.07828	0.078283	0.234849	-7.76581	4.29666	0.442623	0.032787	R_FBA3, R_GAPD, R_GLYCDx, R_PFK_3, R_TPI, -R_F6PA, -R_TALA	0.448529	34
M_26dap_DASH_M_c	M_26dap_DASH_M_c	meso-2,6-Diaminoheptanedioate	0.462121	1.07828	0.078283	0.234849	-7.76581	4.29666	0.442623	0.032787	R_FBA3, R_GAPD, R_GLYCDx, R_PFK_3, R_TPI, -R_F6PA, -R_TALA	0.448529	35
M_2amsa_c	M_2amsa_c	2-Aminomalonatesemialdehyde	1.18644	1.18644	0.186441	0.559323	-7.76581	0.338319	1.03226	0.032258	R_MDH
M_2aobut_c	M_2aobut_c	L-2-Amino-3-oxobutanoate	0.8375	1.11667	0.116667	0.350001	-7.76581	4.29666	0.782609	0.043478	R_FBA3, R_GAPD, R_GLYCDx, R_PFK_3, R_TPI, -R_F6PA, -R_TALA	0.802632	31
M_2dda7p_c	M_2dda7p_c	2-Dehydro-3-deoxy-D-arabino-heptonate7-phosphate	0.454545	1.06061	0.060606	0.181818	-7.76581	4.47529	0.438704	0.023643	R_GAPD, R_TPI	0.44258	49
M_2ddg6p_c	M_2ddg6p_c	2-Dehydro-3-deoxy-D-gluconate6-phosphate	0.530612	1.06122	0.061224	0.183672	-7.6977	8.64801	0.508711	0.017422	R_ADK1	0.526316	46
M_2dh3dgal6p_c	M_2dh3dgal6p_c	2-Dehydro-3-deoxy-D-galactonate6-phosphate	0.543396	1.08679	0.086792	0.260376	-7.76581	8.64801	0.51004	0.02008	R_ADK1	0.533784	41
M_2mcacn_c	M_2mcacn_c	cis-2-Methylaconitate	0.541353	1.26316	0.263158	0.789474	-7.76581	8.64801	0.460784	0.075163	R_ADK1	0.533835	16
M_2mcit_c	M_2mcit_c	2-Methylcitrate	0.524752	1.22442	0.224422	0.673266	-7.76581	7.52832	0.438596	0.023392	R_GLYCDx	0.51938	18
M_2pg_c	M_2pg_c	D-Glycerate2-phosphate	1.09589	1.09589	0.09589	0.28767	-7.76581	5.15315	1.03077	0.030769	R_G6PDH2r, R_GLYCDx, -R_F6PA, -R_PGI	1.07595	42
M_2sephchc_c	M_2sephchc_c	2-succinyl-5-enolpyruvyl-6-hydroxy-3-cyclohexene-1-carboxylate	0.218733	1.02076	0.020756	0.062268	-7.76581	-7.76581	0.218733	0.020756	R_G3PD2, R_GAPD, R_TPI
M_35cgmp_c	M_35cgmp_c	3&apos;,5&apos;-CyclicGMP	0.320475	1.06825	0.068249	0.204747	-9.74136	-4.26348	0.318797	0.062657	R_GAPD, R_PGCD, R_TPI, -R_PGK, -R_PPKr
M_3c4mop_c	M_3c4mop_c	3-Carboxy-4-methyl-2-oxopentanoate	0.433692	1.01195	0.011947	0.035841	-7.76581	-7.76581	0.433692	0.011947	R_G3PD2, R_GAPD, R_TPI
M_3dhq_c	M_3dhq_c	3-Dehydroquinate	0.45584	1.06363	0.063628	0.190884	-7.76581	4.47529	0.43986	0.026339	R_GAPD, R_TPI	0.443756	50
M_3dhsk_c	M_3dhsk_c	3-Dehydroshikimate	0.45584	1.06363	0.063628	0.190884	-7.76581	4.47529	0.43986	0.026339	R_GAPD, R_TPI	0.443756	51
M_3pg_c	M_3pg_c	3-Phospho-D-glycerate	1.09589	1.09589	0.09589	0.28767	-7.76581	5.15315	1.03077	0.030769	R_G6PDH2r, R_GLYCDx, -R_F6PA, -R_PGI	1.07595	42
M_3php_c	M_3php_c	3-Phosphohydroxypyruvate	1.15108	1.15108	0.151079	0.453237	-7.76581	-3.68168	1.13669	0.136691	R_PGCD
M_3psme_c	M_3psme_c	5-O-(1-Carboxyvinyl)-3-phosphoshikimate	0.313725	1.04575	0.045752	0.137256	-7.76581	4.47529	0.303269	0.010896	R_GAPD, R_TPI	0.305116	55
M_4adcho_c	M_4adcho_c	4-amino-4-deoxychorismate	0.311751	1.03917	0.039169	0.117507	-7.76581	3.24179	0.303452	0.011508	R_GLYCDx, R_TKT1, R_TPI, -R_F6PA, -R_RPE, -R_RPI, -R_TKT2	0.303452	59
M_4hthr_c	M_4hthr_c	4-Hydroxy-L-threonine	0.792079	1.05611	0.056106	0.168318	-7.6977	8.64801	0.758721	0.011628	R_ADK1	0.775542	52
M_4pasp_c	M_4pasp_c	4-Phospho-L-aspartate	1.00629	1.34172	0.341719	1.02516	-7.76581	7.52832	0.8	0.066667	R_GLYCDx	0.983871	16
M_4per_c	M_4per_c	4-Phospho-D-erythronate	0.79602	1.06136	0.06136	0.18408	-7.6977	8.64801	0.762044	0.016058	R_ADK1	0.77916	49
M_56dura_c	M_56dura_c	5,6-dihydrouracil	0.794118	1.05882	0.058824	0.176472	-9.74136	-2.23914	0.785714	0.047619	R_GAPD, R_TPI, -R_PPKr
M_5aizc_c	M_5aizc_c	5-amino-1-(5-phospho-D-ribosyl)imidazole-4-carboxylate	0.364045	1.09214	0.092135	0.276405	-4.26348	-3.68168	0.354486	0.063457	R_PGCD
M_5aop_c	M_5aop_c	5-Amino-4-oxopentanoate	0.612403	1.02067	0.020672	0.062016	-9.74136	-9.74136	0.612403	0.020672	R_G3PD2, R_GAPD, R_TPI, -R_PPKr
M_5caiz_c	M_5caiz_c	5-phosphoribosyl-5-carboxyaminoimidazole	0.364045	1.09214	0.092135	0.276405	-4.26348	-3.68168	0.354486	0.063457	R_PGCD
M_6pgc_c	M_6pgc_c	6-Phospho-D-gluconate	0.530612	1.06122	0.061224	0.183672	-7.6977	8.64801	0.508711	0.017422	R_ADK1	0.526316	45
M_6pgl_c	M_6pgl_c	6-phospho-D-glucono-1,5-lactone	0.532787	1.06557	0.065574	0.196722	-7.6977	8.64801	0.51049	0.020979	R_ADK1	0.52795	44
M_ac_c	M_ac_c	Acetate	1.61224	1.07483	0.07483	0.22449	-7.76581	4.47529	1.53846	0.025641	R_GAPD, R_TPI	1.57143	32
M_acg5p_c	M_acg5p_c	N-Acetyl-L-glutamyl5-phosphate	0.454023	1.05939	0.059387	0.178161	-7.76581	4.29666	0.442529	0.032567	R_FBA3, R_GAPD, R_GLYCDx, R_PFK_3, R_TPI, -R_F6PA, -R_TALA	0.442529	38
M_acg5sa_c	M_acg5sa_c	N-Acetyl-L-glutamate5-semialdehyde	0.434066	1.01282	0.012821	0.038463	-7.76581	-7.76581	0.434066	0.012821	R_G3PD2, R_GAPD, R_TPI
M_acgam1p_c	M_acgam1p_c	N-Acetyl-D-glucosamine1-phosphate	0.387255	1.03268	0.03268	0.09804	-7.76581	4.29666	0.381188	0.016502	R_FBA3, R_GAPD, R_GLYCDx, R_PFK_3, R_TPI, -R_F6PA, -R_TALA	0.381188	36
M_acglc_DASH_D_c	M_acglc_DASH_D_c	6-Acetyl-D-glucose	0.39899	1.06397	0.063973	0.191919	-7.76581	4.47529	0.384615	0.025641	R_GAPD, R_TPI	0.392857	33
M_acglu_c	M_acglu_c	N-Acetyl-L-glutamate	0.464706	1.08431	0.084314	0.252942	-7.76581	4.47529	0.43956	0.025641	R_GAPD, R_TPI	0.452941	34
M_acon_DASH_C_c	M_acon_DASH_C_c	cis-Aconitate	0.668293	1.33658	0.336585	1.00976	-7.76581	8.64801	0.55102	0.102041	R_ADK1	0.652542	27
M_acon_DASH_T_c	M_acon_DASH_T_c	trans-Aconitate	0.668293	1.33658	0.336585	1.00976	-7.76581	8.64801	0.55102	0.102041	R_ADK1	0.652542	27
M_acser_c	M_acser_c	O-Acetyl-L-serine	0.680473	1.13412	0.134122	0.402366	-7.76581	0.338319	0.613065	0.021776	R_MDH
M_ade_c	M_ade_c	Adenine	0.646707	1.07784	0.077844	0.233532	-9.74136	-4.26348	0.628866	0.04811	R_GAPD, R_PGCD, R_TPI, -R_PGK, -R_PPKr
M_adn_c	M_adn_c	Adenosine	0.32162	1.07207	0.072067	0.216201	-9.74136	-3.68168	0.312821	0.042735	R_PGCD
M_adp_c	M_adp_c	ADP	0.315974	1.05325	0.053248	0.159744	-9.74136	-3.68168	0.305	0.016667	R_PGCD
M_adpglc_c	M_adpglc_c	ADPglucose	0.198311	1.05766	0.057657	0.172971	-9.74136	-3.68168	0.193607	0.032572	R_PGCD
M_adphep_DASH_DD_c	M_adphep_DASH_DD_c	ADP-D-glycero-D-manno-heptose	0.185376	1.05046	0.050463	0.151389	-9.74136	-3.68168	0.181009	0.025717	R_PGCD
M_adphep_DASH_LD_c	M_adphep_DASH_LD_c	ADP-L-glycero-D-manno-heptose	0.185376	1.05046	0.050463	0.151389	-9.74136	-3.68168	0.181009	0.025717	R_PGCD
M_adprib_c	M_adprib_c	ADPribose	0.204416	1.02208	0.022082	0.066246	-9.74136	-4.26348	0.202658	0.013289	R_GAPD, R_PGCD, R_TPI, -R_PGK, -R_PPKr
M_aicar_c	M_aicar_c	5-Amino-1-(5-Phospho-D-ribosyl)imidazole-4-carboxamide	0.354486	1.06346	0.063457	0.190371	-9.74136	-3.68168	0.34375	0.03125	R_PGCD
M_akg_c	M_akg_c	2-Oxoglutarate	0.702564	1.17094	0.17094	0.51282	-7.76581	7.52832	0.613208	0.022013	R_GLYCDx	0.691176	31
M_ala_DASH_B_c	M_ala_DASH_B_c	beta-Alanine	1.03896	1.03896	0.038961	0.116883	-7.76581	4.29666	1.0241	0.024096	R_FBA3, R_GAPD, R_GLYCDx, R_PFK_3, R_TPI, -R_F6PA, -R_TALA	1.0241	46
M_ala_DASH_D_c	M_ala_DASH_D_c	D-Alanine	1.07463	1.07463	0.074627	0.223881	-7.76581	7.52832	1.01266	0.012658	R_GLYCDx	1.05634	42
M_ala_DASH_L_c	M_ala_DASH_L_c	L-Alanine	1.07463	1.07463	0.074627	0.223881	-7.76581	7.52832	1.01266	0.012658	R_GLYCDx	1.05634	41
M_alaala_c	M_alaala_c	D-Alanyl-D-alanine	0.529412	1.05882	0.058824	0.176472	-7.76581	5.15315	0.5125	0.025	R_G6PDH2r, R_GLYCDx, -R_F6PA, -R_PGI	0.520833	43
M_all6p_c	M_quln_c	D-Allose6-phosphate	0.517799	1.0356	0.035599	0.106797	-7.6977	3.66812	0.513595	0.02719	R_GLYCDx, R_TPI, -R_ALLPI, -R_ALLULPE, -R_F6PA	0.513595	45
M_alltn_c	M_alltn_c	Allantoin	0.791209	1.05495	0.054945	0.164835	-37.8858	-37.8858	0.791209	0.054945	R_MDH, -R_MOX
M_alltt_c	M_alltt_c	Allantoate	0.785455	1.04727	0.047273	0.141819	-37.8858	-37.8858	0.785455	0.047273	R_MDH, -R_MOX
M_allul6p_c	M_all6p_c	Allulose6-phosphate	0.517799	1.0356	0.035599	0.106797	-7.6977	4.31515	0.509146	0.018293	R_GLYCDx, R_TPI, -R_ALLULPE, -R_F6PA	0.513595	44
M_amp_c	M_amp_c	AMP	0.320475	1.06825	0.068249	0.204747	-9.74136	-3.68168	0.311224	0.037415	R_PGCD
M_anhgm3p_c	M_anhgm3p_c	N-Acetyl-D-glucosamine(anhydrous)N-Acetylmuramyl-tripeptide	0.092075	1.04351	0.043512	0.130536	-9.74136	4.29666	0.089327	0.012374	R_FBA3, R_GAPD, R_GLYCDx, R_PFK_3, R_TPI, -R_F6PA, -R_TALA	0.089327	62
M_anhgm4p_c	M_anhgm4p_c	N-Acetyl-D-glucosamine(anhydrous)N-Acetylmuramyl-tetrapeptide	0.085129	1.04993	0.049928	0.149784	-9.74136	4.29666	0.082618	0.018956	R_FBA3, R_GAPD, R_GLYCDx, R_PFK_3, R_TPI, -R_F6PA, -R_TALA	0.082618	64
M_anhm3p_c	M_anhm3p_c	1,6-anhydrous-N-Acetylmuramyl-tripeptide	0.119155	1.03268	0.03268	0.09804	-9.74136	-2.23914	0.116691	0.011324	R_GAPD, R_TPI, -R_PPKr
M_anhm4p_c	M_anhm4p_c	1,6-anhydrous-N-Acetylmuramyl-tetrapeptide	0.107776	1.04184	0.041837	0.125511	-9.74136	-2.23914	0.105474	0.019582	R_GAPD, R_TPI, -R_PPKr
M_ap4a_c	M_ap4a_c	P1,P4-Bis(5&apos;-adenosyl)tetraphosphate	0.157129	1.04753	0.047527	0.142581	-9.74136	-4.26348	0.154822	0.032149	R_GAPD, R_PGCD, R_TPI, -R_PGK, -R_PPKr
M_aps_c	M_aps_c	Adenosine5&apos;-phosphosulfate	0.310642	1.03547	0.035475	0.106425	-9.74136	-4.26348	0.306533	0.021776	R_GAPD, R_PGCD, R_TPI, -R_PGK, -R_PPKr
M_ara5p_c	M_ara5p_c	D-Arabinose5-phosphate	0.619048	1.03175	0.031746	0.095238	-7.6977	2.09124	0.614458	0.024096	R_GLYCDx, R_TPI, -R_F6PA, -R_RPE, -R_TALA, -R_TKT2
M_argsuc_c	M_argsuc_c	N(omega)-(L-Arginino)succinate	0.337607	1.12536	0.125356	0.376068	-9.74136	4.47529	0.308571	0.028571	R_GAPD, R_TPI	0.321053	37
M_asn_DASH_L_c	M_asn_DASH_L_c	L-Asparagine	1.00629	1.34172	0.341719	1.02516	-9.74136	7.52832	0.8	0.066667	R_GLYCDx	0.924242	21
M_asp_DASH_L_c	M_asp_DASH_L_c	L-Aspartate	1.03226	1.37634	0.376344	1.12903	-7.76581	8.64801	0.807692	0.076923	R_ADK1	1.01796	12
M_aspsa_c	M_aspsa_c	L-Aspartate4-semialdehyde	0.897059	1.19608	0.196078	0.588234	-7.76581	5.15315	0.790323	0.053763	R_G6PDH2r, R_GLYCDx, -R_F6PA, -R_PGI	0.871429	23
M_atp_c	M_atp_c	ATP	0.308866	1.02955	0.029552	0.088656	-9.74136	-4.26348	0.305	0.016667	R_GAPD, R_PGCD, R_TPI, -R_PGK, -R_PPKr
M_bglycogen_c	M_bglycogen_c	branchingglycogen	0.519481	1.03896	0.038961	0.116883	-7.6977	4.39332	0.508982	0.017964	R_FBA3, R_GLYCDx, R_PFK_3, R_TPI, -R_F6PA, -R_TALA	0.508982	53
M_camp_c	M_camp_c	cAMP	0.317087	1.05696	0.056958	0.170874	-9.74136	-4.26348	0.312821	0.042735	R_GAPD, R_PGCD, R_TPI, -R_PGK, -R_PPKr
M_cbasp_c	M_cbasp_c	N-Carbamoyl-L-aspartate	0.857143	1.42857	0.428571	1.28571	-7.76581	8.64801	0.636364	0.060606	R_ADK1	0.845395	21
M_cbp_c	M_cbp_c	Carbamoylphosphate	3.85714	1.28571	0.285714	0.857142	0.338319	7.52832	3.07143	0.02381	R_GLYCDx	3.64286	18
M_cdg_c	M_cdg_c	7-deaza-7-carboxyguanine	0.439394	1.02525	0.025253	0.075759	-9.74136	-4.26348	0.434579	0.014019	R_GAPD, R_PGCD, R_TPI, -R_PGK, -R_PPKr
M_cdp_c	M_cdp_c	CDP	0.34322	1.02966	0.029661	0.088983	-9.74136	-2.23914	0.341615	0.024845	R_GAPD, R_TPI, -R_PPKr
M_chor_c	M_chor_c	chorismate	0.314342	1.04781	0.047806	0.143418	-7.76581	4.47529	0.30382	0.012735	R_GAPD, R_TPI	0.305674	55
M_cit_c	M_cit_c	Citrate	0.668293	1.33658	0.336585	1.00976	-7.76581	8.64801	0.55102	0.102041	R_ADK1	0.652542	26
M_citr_DASH_L_c	M_citr_DASH_L_c	L-Citrulline	0.50641	1.01282	0.012821	0.038463	-7.76581	-7.76581	0.50641	0.012821	R_G3PD2, R_GAPD, R_TPI
M_ckdo_c	M_ckdo_c	CMP-3-deoxy-D-manno-octulosonate	0.189781	1.07543	0.075426	0.226278	-9.74136	2.09124	0.186544	0.057085	R_GLYCDx, R_TPI, -R_F6PA, -R_RPE, -R_TALA, -R_TKT2
M_cmp_c	M_cmp_c	CMP	0.352174	1.05652	0.056522	0.169566	-9.74136	2.09124	0.340849	0.022546	R_GLYCDx, R_TPI, -R_F6PA, -R_RPE, -R_TALA, -R_TKT2
M_cph4_c	M_cph4_c	6-carboxy-5,6,7,8-tetrahydropterin	0.43609	1.01754	0.017544	0.052632	-9.74136	-9.74136	0.43609	0.017544	R_G3PD2, R_GAPD, R_TPI, -R_PPKr
M_cpmp_c	M_cpmp_c	cyclicpyranopterinmonophosphate	0.320475	1.06825	0.068249	0.204747	-9.74136	-4.26348	0.318797	0.062657	R_GAPD, R_PGCD, R_TPI, -R_PGK, -R_PPKr
M_csn_c	M_csn_c	Cytosine	0.771429	1.02857	0.028571	0.085713	-9.74136	-2.23914	0.763889	0.018519	R_GAPD, R_TPI, -R_PPKr
M_cytd_c	M_cytd_c	Cytidine	0.354486	1.06346	0.063457	0.190371	-9.74136	2.09124	0.343124	0.029372	R_GLYCDx, R_TPI, -R_F6PA, -R_RPE, -R_TALA, -R_TKT2
M_dad_DASH_2_c	M_dad_DASH_2_c	Deoxyadenosine	0.31244	1.04147	0.041466	0.124398	-9.74136	-4.26348	0.305	0.016667	R_GAPD, R_PGCD, R_TPI, -R_PGK, -R_PPKr
M_dadp_c	M_dadp_c	dADP	0.303655	1.01218	0.012184	0.036552	-9.74136	-9.74136	0.303655	0.012184	R_G3PD2, R_GAPD, R_TPI, -R_PPKr
M_damp_c	M_damp_c	dAMP	0.310642	1.03547	0.035475	0.106425	-9.74136	-4.26348	0.303483	0.011609	R_GAPD, R_PGCD, R_TPI, -R_PGK, -R_PPKr
M_dcamp_c	M_dcamp_c	N6-(1,2-Dicarboxyethyl)-AMP	0.246014	1.14806	0.148064	0.444192	-9.74136	-1.66969	0.224678	0.048496	-R_AIRC3
M_dcmp_c	M_dcmp_c	dCMP	0.336798	1.01039	0.010395	0.031185	-9.74136	-9.74136	0.336798	0.010395	R_G3PD2, R_GAPD, R_TPI, -R_PPKr
M_dcyt_c	M_dcyt_c	Deoxycytidine	0.338912	1.01674	0.016736	0.050208	-9.74136	-9.74136	0.338912	0.016736	R_G3PD2, R_GAPD, R_TPI, -R_PPKr
M_dgdp_c	M_dgdp_c	dGDP	0.308866	1.02955	0.029552	0.088656	-9.74136	-4.26348	0.305	0.016667	R_GAPD, R_PGCD, R_TPI, -R_PGK, -R_PPKr
M_dgmp_c	M_dgmp_c	dGMP	0.315974	1.05325	0.053248	0.159744	-9.74136	-4.26348	0.311224	0.037415	R_GAPD, R_PGCD, R_TPI, -R_PGK, -R_PPKr
M_dgsn_c	M_dgsn_c	Deoxyguanosine	0.317087	1.05696	0.056958	0.170874	-9.74136	-4.26348	0.312821	0.042735	R_GAPD, R_PGCD, R_TPI, -R_PGK, -R_PPKr
M_dha_c	M_dha_c	Dihydroxyacetone	1.04516	1.04516	0.045161	0.135483	0.338319	7.52832	1.04023	0.04023	R_GLYCDx	1.04192	43
M_dhap_c	M_dhap_c	Dihydroxyacetonephosphate	1.01562	1.01562	0.015625	0.046875	-7.6977	7.52832	1.01143	0.011429	R_GLYCDx	1.01191	44
M_dhor_DASH_S_c	M_dhor_DASH_S_c	(S)-Dihydroorotate	0.870968	1.45161	0.451613	1.35484	-7.76581	8.64801	0.646154	0.076923	R_ADK1	0.859155	22
M_dimp_c	M_dimp_c	dIMP	0.305372	1.01791	0.017908	0.053724	-9.74136	-9.74136	0.305372	0.017908	R_G3PD2, R_GAPD, R_TPI, -R_PPKr
M_din_c	M_din_c	Deoxyinosine	0.314258	1.04753	0.047527	0.142581	-9.74136	-3.68168	0.303483	0.011609	R_PGCD
M_dnad_c	M_dnad_c	Deamino-NAD+	0.151473	1.06031	0.060309	0.180927	-37.8858	-3.68168	0.14651	0.02557	R_PGCD
M_dtdp4aaddg_c	M_dtdp4aaddg_c	dTDP-4-acetamido-4,6-dideoxy-D-galactose	0.169861	1.01916	0.019164	0.057492	-9.74136	-9.74136	0.169861	0.019164	R_G3PD2, R_GAPD, R_TPI, -R_PPKr
M_dtdp4d6dg_c	M_dtdp4d6dg_c	dTDP-4-dehydro-6-deoxy-D-glucose	0.192972	1.02918	0.029184	0.087552	-9.74136	-9.74136	0.192972	0.029184	R_G3PD2, R_GAPD, R_TPI, -R_PPKr
M_dtdp4d6dm_c	M_dtdp4d6dm_c	dTDP-4-dehydro-6-deoxy-L-mannose	0.192972	1.02918	0.029184	0.087552	-9.74136	-9.74136	0.192972	0.029184	R_G3PD2, R_GAPD, R_TPI, -R_PPKr
M_dtdpglu_c	M_dtdpglu_c	dTDPglucose	0.192972	1.02918	0.029184	0.087552	-9.74136	-9.74136	0.192972	0.029184	R_G3PD2, R_GAPD, R_TPI, -R_PPKr
M_dudp_c	M_dudp_c	dUDP	0.347639	1.04292	0.042918	0.128754	-9.74136	-2.23914	0.342697	0.02809	R_GAPD, R_TPI, -R_PPKr
M_dump_c	M_dump_c	dUMP	0.347639	1.04292	0.042918	0.128754	-9.74136	-2.23914	0.342697	0.02809	R_GAPD, R_TPI, -R_PPKr
M_duri_c	M_duri_c	Deoxyuridine	0.349892	1.04968	0.049676	0.149028	-9.74136	2.09124	0.337017	0.01105	R_GLYCDx, R_TPI, -R_F6PA, -R_RPE, -R_TALA, -R_TKT2
M_dutp_c	M_dutp_c	dUTP	0.338912	1.01674	0.016736	0.050208	-9.74136	-9.74136	0.338912	0.016736	R_G3PD2, R_GAPD, R_TPI, -R_PPKr
M_e4p_c	M_e4p_c	D-Erythrose4-phosphate	0.769231	1.02564	0.025641	0.076923	-7.6977	3.24179	0.757943	0.01059	R_GLYCDx, R_TKT1, R_TPI, -R_F6PA, -R_RPE, -R_RPI, -R_TKT2	0.757943	50
M_enter_c	M_enter_c	Enterochelin	0.103169	1.03169	0.031688	0.095064	-9.74136	-4.26348	0.101845	0.01845	R_GAPD, R_PGCD, R_TPI, -R_PGK, -R_PPKr
M_f6p_c	M_allul6p_c	D-Fructose6-phosphate	0.517799	1.0356	0.035599	0.106797	-7.6977	4.67353	0.509146	0.018293	R_GLYCDx, R_TPI, -R_F6PA	0.513595	43
M_fdp_c	M_fdp_c	D-Fructose1,6-bisphosphate	0.507812	1.01562	0.015625	0.046875	-7.6977	4.39332	0.505952	0.011905	R_FBA3, R_GLYCDx, R_PFK_3, R_TPI, -R_F6PA, -R_TALA	0.505952	46
M_feenter_c	M_feenter_c	Fe-enterobactin	0.102639	1.02639	0.026393	0.079179	-9.74136	-4.26348	0.101322	0.013216	R_GAPD, R_PGCD, R_TPI, -R_PGK, -R_PPKr
M_fgam_c	M_fgam_c	N2-Formyl-N1-(5-phospho-D-ribosyl)glycinamide	0.392652	1.04707	0.047072	0.141216	-9.74136	-3.68168	0.385116	0.026977	R_PGCD
M_for_c	M_for_c	Formate	3.37931	1.12644	0.126437	0.379311	-7.76581	4.29666	3.0303	0.010101	R_FBA3, R_GAPD, R_GLYCDx, R_PFK_3, R_TPI, -R_F6PA, -R_TALA	3.0303	38
M_fpram_c	M_fpram_c	2-(Formamido)-N1-(5-phospho-D-ribosyl)acetamidine	0.382123	1.01899	0.018994	0.056982	-9.74136	-4.26348	0.380865	0.015639	R_GAPD, R_PGCD, R_TPI, -R_PGK, -R_PPKr
M_fprica_c	M_fprica_c	5-Formamido-1-(5-phospho-D-ribosyl)imidazole-4-carboxamide	0.326284	1.08761	0.087613	0.262839	-9.74136	-3.68168	0.319759	0.065862	R_PGCD
M_fru_c	M_fru_c	D-Fructose	0.519481	1.03896	0.038961	0.116883	-7.6977	4.67353	0.510703	0.021407	R_GLYCDx, R_TPI, -R_F6PA	0.515152	44
M_fum_c	M_fum_c	Fumarate	1.04	1.38667	0.386667	1.16	-7.76581	8.64801	0.824561	0.099415	R_ADK1	1.03268	11
M_g1p_c	M_g1p_c	D-Glucose1-phosphate	0.517799	1.0356	0.035599	0.106797	-7.6977	4.39332	0.507463	0.014925	R_FBA3, R_GLYCDx, R_PFK_3, R_TPI, -R_F6PA, -R_TALA	0.507463	49
M_g3p_c	M_g3p_c	Glyceraldehyde3-phosphate	1.01562	1.01562	0.015625	0.046875	-7.6977	4.39332	1.01191	0.011905	R_FBA3, R_GLYCDx, R_PFK_3, R_TPI, -R_F6PA, -R_TALA	1.01191	45
M_g6p_c	M_f6p_c	D-Glucose6-phosphate	0.517799	1.0356	0.035599	0.106797	-7.6977	4.39332	0.507463	0.014925	R_FBA3, R_GLYCDx, R_PFK_3, R_TPI, -R_F6PA, -R_TALA	0.513595	44
M_gal_c	M_gal_c	D-Galactose	0.526316	1.05263	0.052632	0.157896	-7.6977	2.75308	0.515152	0.030303	R_UDPG4E, -R_GALKr, -R_PGMT, -R_UGLT
M_gal1p_c	M_gal1p_c	alpha-D-Galactose1-phosphate	0.517799	1.0356	0.035599	0.106797	-7.6977	4.39332	0.507463	0.014925	R_FBA3, R_GLYCDx, R_PFK_3, R_TPI, -R_F6PA, -R_TALA	0.507463	51
M_gam1p_c	M_gam1p_c	D-Glucosamine1-phosphate	0.509804	1.01961	0.019608	0.058824	-7.6977	4.39332	0.507463	0.014925	R_FBA3, R_GLYCDx, R_PFK_3, R_TPI, -R_F6PA, -R_TALA	0.507463	48
M_gam6p_c	M_gam6p_c	D-Glucosamine6-phosphate	0.509804	1.01961	0.019608	0.058824	-7.6977	4.39332	0.507463	0.014925	R_FBA3, R_GLYCDx, R_PFK_3, R_TPI, -R_F6PA, -R_TALA	0.507463	47
M_gdp_c	M_gdp_c	GDP	0.319338	1.06446	0.064459	0.193377	-9.74136	-3.68168	0.306407	0.021356	R_PGCD
M_gdpddman_c	M_gdpddman_c	GDP-4-dehydro-6-deoxy-D-mannose	0.19963	1.06469	0.064695	0.194085	-9.74136	-3.68168	0.195392	0.042089	R_PGCD
M_gdpfuc_c	M_gdpfuc_c	GDP-L-fucose	0.196578	1.04842	0.048416	0.145248	-9.74136	-3.68168	0.191223	0.019854	R_PGCD
M_gdpmann_c	M_gdpmann_c	GDP-D-mannose	0.19963	1.06469	0.064695	0.194085	-9.74136	-3.68168	0.195392	0.042089	R_PGCD
M_gdpofuc_c	M_gdpofuc_c	GDP-4-oxo-L-fucose	0.19963	1.06469	0.064695	0.194085	-9.74136	-3.68168	0.195392	0.042089	R_PGCD
M_glc_DASH_D_c	M_glc_DASH_D_c	D-Glucose	0.519481	1.03896	0.038961	0.116883	-7.6977	4.67353	0.510703	0.021407	R_GLYCDx, R_TPI, -R_F6PA	0.515152	45
M_gln_DASH_L_c	M_gln_DASH_L_c	L-Glutamine	0.652893	1.08815	0.088154	0.264462	-7.76581	4.47529	0.615385	0.025641	R_GAPD, R_TPI	0.636364	34
M_glu_DASH_D_c	M_glu_DASH_D_c	D-Glutamate	0.671569	1.11928	0.119281	0.357843	-7.76581	5.15315	0.610619	0.017699	R_G6PDH2r, R_GLYCDx, -R_F6PA, -R_PGI	0.65812	32
M_glu_DASH_L_c	M_glu_DASH_L_c	L-Glutamate	0.671569	1.11928	0.119281	0.357843	-7.76581	5.15315	0.610619	0.017699	R_G6PDH2r, R_GLYCDx, -R_F6PA, -R_PGI	0.65812	31
M_glu1sa_c	M_glu1sa_c	L-Glutamate1-semialdehyde	0.612403	1.02067	0.020672	0.062016	-9.74136	-9.74136	0.612403	0.020672	R_G3PD2, R_GAPD, R_TPI, -R_PPKr
M_glu5p_c	M_glu5p_c	L-Glutamate5-phosphate	0.652893	1.08815	0.088154	0.264462	-7.76581	4.47529	0.615385	0.025641	R_GAPD, R_TPI	0.636364	34
M_glu5sa_c	M_glu5sa_c	L-Glutamate5-semialdehyde	0.612403	1.02067	0.020672	0.062016	-7.76581	-7.76581	0.612403	0.020672	R_G3PD2, R_GAPD, R_TPI
M_glx_c	M_glx_c	Glyoxylate	1.88095	1.25397	0.253968	0.761904	-7.76581	8.64801	1.52727	0.018182	R_ADK1	1.71739	35
M_gly_c	M_gly_c	Glycine	1.52941	1.01961	0.019608	0.058824	-7.76581	-7.76581	1.52941	0.019608	R_G3PD2, R_GAPD, R_TPI
M_glyald_c	M_glyald_c	D-Glyceraldehyde	1.04459	1.04459	0.044586	0.133758	-7.24168	-7.24168	1.04459	0.044586	-R_ALCD19
M_glyclt_c	M_glyclt_c	Glycolate	1.61224	1.07483	0.07483	0.22449	-7.76581	0.338319	1.58	0.053333	R_MDH
M_glycogen_c	M_glycogen_c	glycogen	0.519481	1.03896	0.038961	0.116883	-7.6977	4.39332	0.508982	0.017964	R_FBA3, R_GLYCDx, R_PFK_3, R_TPI, -R_F6PA, -R_TALA	0.508982	52
M_gmhep17bp_c	M_gmhep17bp_c	D-Glycero-D-manno-heptose1,7-bisphosphate	0.43771	1.02132	0.021324	0.063972	-7.6977	1.61567	0.435525	0.016225	R_GLYCDx, R_TKT1, R_TPI, -R_F6PA, -R_RPE, -R_RPI, -R_TALA, -R_TKT2
M_gmhep1p_c	M_gmhep1p_c	D-Glycero-D-manno-heptose1-phosphate	0.439189	1.02477	0.024775	0.074325	-7.6977	1.61567	0.436644	0.018836	R_GLYCDx, R_TKT1, R_TPI, -R_F6PA, -R_RPE, -R_RPI, -R_TALA, -R_TKT2
M_gmhep7p_c	M_gmhep7p_c	D-Glycero-D-manno-heptose7-phosphate	0.444444	1.03704	0.037037	0.111111	-7.6977	2.8848	0.43319	0.010776	R_GLYCDx, R_TKT1, -R_F6PA, -R_RPE, -R_RPI, -R_TALA, -R_TKT2
M_gmp_c	M_gmp_c	GMP	0.323935	1.07978	0.079784	0.239352	-9.74136	-3.68168	0.312821	0.042735	R_PGCD
M_gsn_c	M_gsn_c	Guanosine	0.325105	1.08369	0.083685	0.251055	-9.74136	-3.68168	0.314433	0.04811	R_PGCD
M_gtp_c	M_gtp_c	GTP	0.314258	1.04753	0.047527	0.142581	-9.74136	-4.26348	0.312821	0.042735	R_GAPD, R_PGCD, R_TPI, -R_PGK, -R_PPKr
M_gua_c	M_gua_c	Guanine	0.669145	1.11524	0.115242	0.345726	-9.74136	-3.68168	0.607735	0.012891	R_PGCD
M_hmbil_c	M_hmbil_c	Hydroxymethylbilane	0.076255	1.01673	0.016731	0.050193	-9.74136	-9.74136	0.076255	0.016731	R_G3PD2, R_GAPD, R_TPI, -R_PPKr
M_hom_DASH_L_c	M_hom_DASH_L_c	L-Homoserine	0.792208	1.05628	0.056277	0.168831	-7.76581	3.17652	0.772152	0.029536	R_G6PDH2r, R_GLYCDx, R_TPI, -R_F6PA, -R_PGI	0.772152	28
M_hxan_c	M_hxan_c	Hypoxanthine	0.679245	1.13207	0.132075	0.396225	-9.74136	-3.68168	0.648936	0.08156	R_PGCD
M_iasp_c	M_iasp_c	Iminoaspartate	1.07383	1.43177	0.431767	1.2953	-37.8858	8.64801	0.857143	0.142857	R_ADK1	1.03659	13
M_ichor_c	M_ichor_c	Isochorismate	0.314342	1.04781	0.047806	0.143418	-7.76581	4.47529	0.30382	0.012735	R_GAPD, R_TPI	0.305674	56
M_icit_c	M_icit_c	Isocitrate	0.668293	1.33658	0.336585	1.00976	-7.76581	8.64801	0.55102	0.102041	R_ADK1	0.652542	28
M_idp_c	M_idp_c	IDP	0.317087	1.05696	0.056958	0.170874	-9.74136	-3.68168	0.306533	0.021776	R_PGCD
M_imp_c	M_imp_c	IMP	0.326284	1.08761	0.087613	0.262839	-9.74136	-3.68168	0.319759	0.065862	R_PGCD
M_ins_c	M_ins_c	Inosine	0.327471	1.09157	0.091571	0.274713	-9.74136	-3.68168	0.320726	0.069087	R_PGCD
M_itp_c	M_itp_c	ITP	0.310642	1.03547	0.035475	0.106425	-9.74136	-4.26348	0.306533	0.021776	R_GAPD, R_PGCD, R_TPI, -R_PGK, -R_PPKr
M_kdo_c	M_kdo_c	3-Deoxy-D-manno-2-octulosonate	0.39801	1.06136	0.06136	0.18408	-7.76581	4.47529	0.383614	0.022971	R_GAPD, R_TPI	0.383614	52
M_kdo8p_c	M_kdo8p_c	3-Deoxy-D-manno-octulosonate8-phosphate	0.397022	1.05873	0.058726	0.176178	-7.76581	4.47529	0.382735	0.020626	R_GAPD, R_TPI	0.382735	51
M_lac_DASH_D_c	M_lac_DASH_D_c	D-Lactate	1.09091	1.09091	0.090909	0.272727	-7.76581	7.52832	1.01562	0.015625	R_GLYCDx	1.07143	41
M_lac_DASH_L_c	M_lac_DASH_L_c	L-Lactate	1.01266	1.01266	0.012658	0.037974	-7.6977	-7.6977	1.01266	0.012658	R_G3PD2
M_mal_DASH_L_c	M_mal_DASH_L_c	L-Malate	1.04	1.38667	0.386667	1.16	-7.76581	8.64801	0.824561	0.099415	R_ADK1	1.03268	10
M_man_c	M_man_c	D-Mannose	0.519481	1.03896	0.038961	0.116883	-7.6977	3.65265	0.515152	0.030303	R_GLYCDx, R_TPI, -R_F6PA, -R_MAN6PI	0.515152	45
M_man1p_c	M_man1p_c	D-Mannose1-phosphate	0.517799	1.0356	0.035599	0.106797	-7.6977	2.39812	0.513595	0.02719	R_GLYCDx, R_TPI, -R_F6PA, -R_MAN6PI, -R_PMANM
M_man6p_c	M_g6p_c	D-Mannose6-phosphate	0.517799	1.0356	0.035599	0.106797	-7.6977	3.65265	0.513595	0.02719	R_GLYCDx, R_TPI, -R_F6PA, -R_MAN6PI	0.513595	44
M_micit_c	M_micit_c	methylisocitrate	0.541353	1.26316	0.263158	0.789474	-7.76581	8.64801	0.460784	0.075163	R_ADK1	0.533835	15
M_mthgxl_c	M_mthgxl_c	Methylglyoxal	1.02362	1.02362	0.023622	0.070866	-7.6977	7.52832	1.01724	0.017241	R_GLYCDx	1.01796	43
M_nac_c	M_nac_c	Nicotinate	0.505837	1.01167	0.011673	0.035019	-37.8858	-37.8858	0.505837	0.011673	R_MDH, -R_MOX
M_nad_c	M_nad_c	Nicotinamideadeninedinucleotide	0.15046	1.05322	0.053218	0.159654	-37.8858	-3.68168	0.144721	0.013049	R_PGCD
M_nadh_c	M_nadh_c	Nicotinamideadeninedinucleotide-reduced	0.148474	1.03932	0.039318	0.117954	-37.8858	-4.26348	0.14651	0.02557	R_GAPD, R_PGCD, R_TPI, -R_PGK, -R_PPKr
M_nadp_c	M_nadp_c	Nicotinamideadeninedinucleotidephosphate	0.149212	1.04449	0.044487	0.133461	-37.8858	-4.26348	0.14712	0.02984	R_GAPD, R_PGCD, R_TPI, -R_PGK, -R_PPKr
M_nadph_c	M_nadph_c	Nicotinamideadeninedinucleotidephosphate-reduced	0.147259	1.03082	0.030815	0.092445	-37.8858	-9.74136	0.14654	0.02578	R_G3PD2, R_GAPD, R_TPI, -R_PPKr
M_ncam_c	M_ncam_c	Nicotinamide	0.505837	1.01167	0.011673	0.035019	-37.8858	-37.8858	0.505837	0.011673	R_MDH, -R_MOX
M_nicrnt_c	M_nicrnt_c	NicotinateD-ribonucleotide	0.283688	1.04019	0.040189	0.120567	-37.8858	2.09124	0.277023	0.015752	R_GLYCDx, R_TPI, -R_F6PA, -R_RPE, -R_TALA, -R_TKT2
M_nmn_c	M_nmn_c	NMN	0.27897	1.02289	0.02289	0.06867	-37.8858	-9.74136	0.277186	0.016347	R_G3PD2, R_GAPD, R_TPI, -R_PPKr
M_oaa_c	M_oaa_c	Oxaloacetate	1.09589	1.46119	0.461187	1.38356	-7.76581	8.64801	0.933333	0.244444	R_ADK1	1.07595	10
M_ohpb_c	M_ohpb_c	2-Oxo-3-hydroxy-4-phosphobutanoate	0.824742	1.09966	0.099656	0.298968	-7.6977	8.64801	0.786145	0.048193	R_ADK1	0.805466	50
M_orot_c	M_orot_c	Orotate	0.931034	1.55172	0.551724	1.65517	-7.76581	8.64801	0.688525	0.147541	R_ADK1	0.910448	21
M_orot5p_c	M_orot5p_c	Orotidine5&apos;-phosphate	0.37156	1.23853	0.238532	0.715596	-9.74136	8.28354	0.308824	0.029412	R_R15BPK, -R_ORPT, -R_PPKr	0.342052	29
M_pep_c	M_pep_c	Phosphoenolpyruvate	1.09589	1.09589	0.09589	0.28767	-7.76581	5.15315	1.03077	0.030769	R_G6PDH2r, R_GLYCDx, -R_F6PA, -R_PGI	1.07595	42
M_phthr_c	M_phthr_c	O-Phospho-4-hydroxy-L-threonine	0.788177	1.0509	0.050903	0.152709	-7.6977	7.19762	0.759825	0.0131	R_TALA, R_TKT1, R_TPI, -R_RPE, -R_RPI, -R_TKT2	0.771957	51
M_ppbng_c	M_ppbng_c	Porphobilinogen	0.305019	1.01673	0.016731	0.050193	-9.74136	-9.74136	0.305019	0.016731	R_G3PD2, R_GAPD, R_TPI, -R_PPKr
M_ppgpp_c	M_ppgpp_c	Guanosine3&apos;,5&apos;-bis(diphosphate)	0.305372	1.01791	0.017908	0.053724	-9.74136	-4.26348	0.304709	0.015697	R_GAPD, R_PGCD, R_TPI, -R_PGK, -R_PPKr
M_pphn_c	M_pphn_c	Prephenate	0.314342	1.04781	0.047806	0.143418	-7.76581	4.47529	0.30382	0.012735	R_GAPD, R_TPI	0.305674	56
M_prbamp_c	M_prbamp_c	1-(5-Phosphoribosyl)-AMP	0.208253	1.04127	0.041265	0.123795	-9.74136	-4.26348	0.20678	0.033898	R_GAPD, R_PGCD, R_TPI, -R_PGK, -R_PPKr
M_prbatp_c	M_prbatp_c	1-(5-Phosphoribosyl)-ATP	0.205976	1.02988	0.029879	0.089637	-9.74136	-4.26348	0.204013	0.020067	R_GAPD, R_PGCD, R_TPI, -R_PGK, -R_PPKr
M_prfp_c	M_prfp_c	1-(5-Phosphoribosyl)-5-[(5-phosphoribosylamino)methylideneamino]imidazole-4-carboxamide	0.208253	1.04127	0.041265	0.123795	-9.74136	-4.26348	0.20678	0.033898	R_GAPD, R_PGCD, R_TPI, -R_PGK, -R_PPKr
M_prlp_c	M_prlp_c	5-[(5-phospho-1-deoxyribulos-1-ylamino)methylideneamino]-1-(5-phosphoribosyl)imidazole-4-carboxamide	0.208253	1.04127	0.041265	0.123795	-9.74136	-4.26348	0.20678	0.033898	R_GAPD, R_PGCD, R_TPI, -R_PGK, -R_PPKr
M_pser_DASH_L_c	M_pser_DASH_L_c	O-Phospho-L-serine	1.08108	1.08108	0.081081	0.243243	-7.76581	-3.68168	1.06757	0.067568	R_PGCD
M_pyr_c	M_pyr_c	Pyruvate	1.152	1.152	0.152	0.456	-7.76581	8.64801	1.04959	0.049587	R_ADK1	1.12782	40
M_quin_c	M_quin_c	Quinate	0.446735	1.04238	0.042383	0.127149	-7.76581	4.47529	0.433016	0.010372	R_GAPD, R_TPI	0.436792	51
M_quln_c	M_man6p_c	Quinolinate	0.526316	1.22807	0.22807	0.68421	-37.8858	8.64801	0.461538	0.076923	R_ADK1	0.513595	15
M_r1p_c	M_r1p_c	alpha-D-Ribose1-phosphate	0.619048	1.03175	0.031746	0.095238	-7.6977	0.654205	0.614458	0.024096	R_GLYCDx, R_TPI, -R_F6PA, -R_PPM, -R_RPE, -R_RPI, -R_TALA, -R_TKT1, -R_TKT2
M_r5p_c	M_r5p_c	alpha-D-Ribose5-phosphate	0.619048	1.03175	0.031746	0.095238	-7.6977	2.09124	0.614458	0.024096	R_GLYCDx, R_TPI, -R_F6PA, -R_RPE, -R_TALA, -R_TKT2
M_rib_DASH_D_c	M_rib_DASH_D_c	D-Ribose	0.62201	1.03668	0.036683	0.110049	-7.6977	2.09124	0.616687	0.027811	R_GLYCDx, R_TPI, -R_F6PA, -R_RPE, -R_TALA, -R_TKT2
M_ru5p_DASH_D_c	M_ru5p_DASH_D_c	D-Ribulose5-phosphate	0.619048	1.03175	0.031746	0.095238	-7.6977	2.09124	0.614458	0.024096	R_GLYCDx, R_TPI, -R_F6PA, -R_RPE, -R_TALA, -R_TKT2
M_ru5p_DASH_L_c	M_ru5p_DASH_L_c	L-Ribulose5-phosphate	0.619048	1.03175	0.031746	0.095238	-7.6977	2.42791	0.614458	0.024096	R_GLYCDx, R_TPI, -R_F6PA, -R_RBP4E, -R_TALA, -R_TKT2
M_s17bp_c	M_s17bp_c	Sedoheptulose1,7-bisphosphate	0.43771	1.02132	0.021324	0.063972	-7.6977	2.43665	0.435525	0.016225	R_FBA, R_GLYCDx, R_PFK, R_TKT1, R_TPI, -R_F6PA, -R_RPE, -R_RPI, -R_TKT2
M_s7p_c	M_s7p_c	Sedoheptulose7-phosphate	0.444444	1.03704	0.037037	0.111111	-7.6977	2.8848	0.43319	0.010776	R_GLYCDx, R_TKT1, -R_F6PA, -R_RPE, -R_RPI, -R_TALA, -R_TKT2
M_ser_DASH_D_c	M_ser_DASH_D_c	D-Serine	1.10236	1.10236	0.102362	0.307086	-7.76581	-3.68168	1.08661	0.086614	R_PGCD
M_ser_DASH_L_c	M_ser_DASH_L_c	L-Serine	1.10236	1.10236	0.102362	0.307086	-7.76581	-3.68168	1.08661	0.086614	R_PGCD
M_seramp_c	M_seramp_c	L-seryl-AMP	0.249519	1.08125	0.081248	0.243744	-9.74136	-3.68168	0.241183	0.045127	R_PGCD
M_skm_c	M_skm_c	Shikimate	0.444444	1.03704	0.037037	0.111111	-7.76581	3.24179	0.433391	0.011246	R_GLYCDx, R_TKT1, R_TPI, -R_F6PA, -R_RPE, -R_RPI, -R_TKT2	0.433391	54
M_skm5p_c	M_skm5p_c	Shikimate5-phosphate	0.43771	1.02132	0.021324	0.063972	-7.76581	2.43665	0.433305	0.011045	R_FBA, R_GLYCDx, R_PFK, R_TKT1, R_TPI, -R_F6PA, -R_RPE, -R_RPI, -R_TKT2
M_sl26da_c	M_sl26da_c	N-Succinyl-LL-2,6-diaminoheptanedioate	0.321053	1.17719	0.177193	0.531579	-7.76581	5.15315	0.287958	0.055846	R_G6PDH2r, R_GLYCDx, -R_F6PA, -R_PGI	0.311224	29
M_sl2a6o_c	M_sl2a6o_c	N-Succinyl-2-L-amino-6-oxoheptanedioate	0.334884	1.22791	0.227907	0.683721	-7.76581	7.52832	0.27673	0.014675	R_GLYCDx	0.326203	26
M_sucarg_c	M_sucarg_c	N2-Succinyl-L-arginine	0.323353	1.07784	0.077844	0.233532	-9.74136	4.29666	0.305085	0.016949	R_FBA3, R_GAPD, R_GLYCDx, R_PFK_3, R_TPI, -R_F6PA, -R_TALA	0.308081	45
M_succ_c	M_succ_c	Succinate	1	1.33333	0.333333	0.999999	4.29666	8.64801	0.770492	0.027322	R_ADK1	1	14
M_sucglu_c	M_sucglu_c	N2-Succinyl-L-glutamate	0.350254	1.05076	0.050761	0.152283	-9.74136	-2.23914	0.342723	0.028169	R_GAPD, R_TPI, -R_PPKr
M_sucgsa_c	M_sucgsa_c	N2-Succinyl-L-glutamate5-semialdehyde	0.339901	1.0197	0.019704	0.059112	-9.74136	-9.74136	0.339901	0.019704	R_G3PD2, R_GAPD, R_TPI, -R_PPKr
M_suchms_c	M_suchms_c	O-Succinyl-L-homoserine	0.440546	1.17479	0.174789	0.524367	-7.76581	5.15315	0.390071	0.040189	R_G6PDH2r, R_GLYCDx, -R_F6PA, -R_PGI	0.429577	28
M_tagdp_DASH_D_c	M_tagdp_DASH_D_c	D-Tagatose1,6-biphosphate	0.507812	1.01562	0.015625	0.046875	-7.6977	4.39332	0.505952	0.011905	R_FBA3, R_GLYCDx, R_PFK_3, R_TPI, -R_F6PA, -R_TALA	0.505952	46
M_thdp_c	M_thdp_c	2,3,4,5-Tetrahydrodipicolinate	0.503497	1.17483	0.174825	0.524475	-7.76581	5.15315	0.462121	0.078283	R_G6PDH2r, R_GLYCDx, -R_F6PA, -R_PGI	0.491935	20
M_tre_c	M_tre_c	Trehalose	0.25974	1.03896	0.038961	0.116883	-7.6977	4.39332	0.254491	0.017964	R_FBA3, R_GLYCDx, R_PFK_3, R_TPI, -R_F6PA, -R_TALA	0.254491	54
M_tre6p_c	M_tre6p_c	alpha,alpha&apos;-Trehalose6-phosphate	0.259319	1.03728	0.037277	0.111831	-7.6977	4.39332	0.254111	0.016442	R_FBA3, R_GLYCDx, R_PFK_3, R_TPI, -R_F6PA, -R_TALA	0.254111	53
M_uaccg_c	M_uaccg_c	UDP-N-acetyl-3-O-(1-carboxyvinyl)-D-glucosamine	0.163352	1.08902	0.089015	0.267045	-9.74136	4.47529	0.152091	0.013942	R_GAPD, R_TPI	0.155801	50
M_uacgam_c	M_uacgam_c	UDP-N-acetyl-D-glucosamine	0.189387	1.07319	0.073193	0.219579	-9.74136	4.29666	0.179487	0.017094	R_FBA3, R_GAPD, R_GLYCDx, R_PFK_3, R_TPI, -R_F6PA, -R_TALA	0.181176	51
M_uacmam_c	M_uacmam_c	UDP-N-acetyl-D-mannosamine	0.189387	1.07319	0.073193	0.219579	-9.74136	4.29666	0.179487	0.017094	R_FBA3, R_GAPD, R_GLYCDx, R_PFK_3, R_TPI, -R_F6PA, -R_TALA	0.181176	52
M_uacmamu_c	M_uacmamu_c	UDP-N-acetyl-D-mannosaminouronate	0.195246	1.1064	0.106395	0.319185	-9.74136	4.74277	0.178756	0.012953	R_PGK, R_PGM, -R_ENO	0.184555	48
M_uama_c	M_uama_c	UDP-N-acetylmuramoyl-L-alanine	0.140359	1.07609	0.076087	0.228261	-9.74136	4.29666	0.133696	0.025	R_FBA3, R_GAPD, R_GLYCDx, R_PFK_3, R_TPI, -R_F6PA, -R_TALA	0.134279	54
M_uamag_c	M_uamag_c	UDP-N-acetylmuramoyl-L-alanyl-D-glutamate	0.115679	1.07967	0.079669	0.239007	-9.74136	4.29666	0.110632	0.032567	R_FBA3, R_GAPD, R_GLYCDx, R_PFK_3, R_TPI, -R_F6PA, -R_TALA	0.111212	61
M_uamr_c	M_uamr_c	UDP-N-acetylmuramate	0.161466	1.07644	0.076443	0.229329	-9.74136	4.29666	0.153386	0.022576	R_FBA3, R_GAPD, R_GLYCDx, R_PFK_3, R_TPI, -R_F6PA, -R_TALA	0.154267	53
M_udp_c	M_udp_c	UDP	0.364045	1.09214	0.092135	0.276405	-9.74136	3.17652	0.339713	0.019139	R_G6PDH2r, R_GLYCDx, R_TPI, -R_F6PA, -R_PGI	0.339713	59
M_udpg_c	M_udpLa4fn_c	UDPglucose	0.216667	1.08333	0.083333	0.249999	-9.74136	2.16412	0.20458	0.022901	R_GLYCDx, R_TPI, -R_F6PA, -R_PGI, -R_PGMT
M_udpgal_c	M_udpLa4n_c	UDPgalactose	0.216667	1.08333	0.083333	0.249999	-9.74136	2.16412	0.20458	0.022901	R_GLYCDx, R_TPI, -R_F6PA, -R_PGI, -R_PGMT
M_udpgalfur_c	M_udpLa4o_c	UDP-D-galacto-1,4-furanose	0.216667	1.08333	0.083333	0.249999	-9.74136	2.16412	0.20458	0.022901	R_GLYCDx, R_TPI, -R_F6PA, -R_PGI, -R_PGMT
M_udpglcur_c	M_udpglcur_c	UDP-D-glucuronate	0.2213	1.1065	0.106501	0.319503	-9.74136	4.67353	0.203125	0.015625	R_GLYCDx, R_TPI, -R_F6PA	0.2103	41
M_udpLa4fn_c	M_udpg_c	uridine5&apos;&apos;-diphospho-{beta}-4-deoxy-4-formamido-L-arabinose	0.208664	1.04332	0.043319	0.129957	-9.74136	2.09124	0.20202	0.010101	R_GLYCDx, R_TPI, -R_F6PA, -R_RPE, -R_TALA, -R_TKT2
M_udpLa4n_c	M_udpgal_c	uridine5&apos;&apos;-diphospho-{beta}-4-deoxy-4-amino-L-arabinose	0.220994	1.03131	0.031308	0.093924	-9.74136	2.09124	0.216653	0.011045	R_GLYCDx, R_TPI, -R_F6PA, -R_RPE, -R_TALA, -R_TKT2
M_udpLa4o_c	M_udpgalfur_c	UDP-4-keto-pyranose	0.223776	1.04429	0.044289	0.132867	-9.74136	2.09124	0.219166	0.022776	R_GLYCDx, R_TPI, -R_F6PA, -R_RPE, -R_TALA, -R_TKT2
M_ugmd_c	M_ugmd_c	UDP-N-acetylmuramoyl-L-alanyl-D-gamma-glutamyl-meso-2,6-diaminopimelate	0.092506	1.07923	0.079235	0.237705	-9.74136	4.47529	0.086768	0.012292	R_GAPD, R_TPI	0.08912	69
M_ugmda_c	M_ugmda_c	UDP-N-acetylmuramoyl-L-alanyl-D-glutamyl-meso-2,6-diaminopimeloyl-D-alanyl-D-alanine	0.078982	1.07942	0.079417	0.238251	-9.74136	4.47529	0.074488	0.018001	R_GAPD, R_TPI	0.076238	71
M_um4p_c	M_um4p_c	UDP-N-acetylmuramoyl-L-alanyl-D-gamma-glutamyl-meso-2,6-diaminopimelate-D-alanine	0.082035	1.03911	0.039114	0.117342	-9.74136	-2.23914	0.080308	0.017235	R_GAPD, R_TPI, -R_PPKr
M_ump_c	M_ump_c	UMP	0.374134	1.1224	0.122402	0.367206	-9.74136	4.29666	0.339713	0.019139	R_FBA3, R_GAPD, R_GLYCDx, R_PFK_3, R_TPI, -R_F6PA, -R_TALA	0.342742	56
M_uppg3_c	M_uppg3_c	UroporphyrinogenIII	0.076255	1.01673	0.016731	0.050193	-9.74136	-9.74136	0.076255	0.016731	R_G3PD2, R_GAPD, R_TPI, -R_PPKr
M_ura_c	M_ura_c	Uracil	0.885246	1.18033	0.180328	0.540984	-9.74136	5.15315	0.765625	0.020833	R_G6PDH2r, R_GLYCDx, -R_F6PA, -R_PGI	0.818471	35
M_uracp_c	M_uracp_c	Ureidoacrylateperacid	0.794118	1.05882	0.058824	0.176472	-9.74136	-2.23914	0.785714	0.047619	R_GAPD, R_TPI, -R_PPKr
M_urate_c	M_urate_c	Urate	0.752613	1.25435	0.254355	0.763065	-9.74136	-1.66969	0.613065	0.021776	-R_AIRC3
M_uri_c	M_uri_c	Uridine	0.375723	1.12717	0.127168	0.381504	-9.74136	4.47529	0.337165	0.011494	R_GAPD, R_TPI	0.343434	45
M_utp_c	M_utp_c	UTP	0.354486	1.06346	0.063457	0.190371	-9.74136	2.09124	0.343124	0.029372	R_GLYCDx, R_TPI, -R_F6PA, -R_RPE, -R_TALA, -R_TKT2
M_xan_c	M_xan_c	Xanthine	0.717131	1.19522	0.195219	0.585657	-9.74136	-3.68168	0.686084	0.143474	R_PGCD
M_xdp_c	M_xdp_c	XDP	0.315974	1.05325	0.053248	0.159744	-9.74136	-4.26348	0.314433	0.04811	R_GAPD, R_PGCD, R_TPI, -R_PGK, -R_PPKr
M_xmp_c	M_xmp_c	Xanthosine5&apos;-phosphate	0.33478	1.11593	0.115933	0.347799	-9.74136	-2.23914	0.307305	0.024349	R_GAPD, R_TPI, -R_PPKr
M_xtp_c	M_xtp_c	XTP	0.315974	1.05325	0.053248	0.159744	-9.74136	-4.26348	0.314433	0.04811	R_GAPD, R_PGCD, R_TPI, -R_PGK, -R_PPKr
M_xtsn_c	M_xtsn_c	Xanthosine	0.33603	1.1201	0.1201	0.3603	-9.74136	-1.66969	0.304239	0.014131	-R_AIRC3
M_xu5p_DASH_D_c	M_xu5p_DASH_D_c	D-Xylulose5-phosphate	0.619048	1.03175	0.031746	0.095238	-7.6977	2.6289	0.614458	0.024096	R_GLYCDx, R_TPI, -R_F6PA, -R_TALA, -R_TKT2
