# Supplementary material for: OptMDFpathway: Identification of metabolic pathways with maximal thermodynamic driving force and its application for analyzing the endogenous CO2 fixation potential of Escherichia coli
Source: PLoS Comput Biol. 2018 Sep 24;14(9):e1006492. doi: 10.1371/journal.pcbi.1006492 (PMC6171959; doi:10.1371/journal.pcbi.1006492)
Supplement: S4 Table — (XLSX) [file pcbi.1006492.s004.xlsx]

## Sheet: Summary
Table S4: Complete results for iJO1366 with glucose.

## Sheet: S4 iJO1366 Glucose
Metabolite ID	Metabolite ID	Metabolite name	max product yield on glucose	max C-mol normalized product yield	CO2 assimilation per C-mol glucose	CO2 assimilation per glucose	MDF at max CO2 assimilation	MDF max	Max product yield at max MDF	Max CO2 assimilation yield at max MDF	Bottleneck reaction(s) for max MDF	Max yield for MDF >= 3	shortest pathway with MDF >= 3
M_23dhdp_c	M_23dhdp_c	2,3-Dihydrodipicolinate	0.938596	1.09503	0.095029	0.570174	4.47529	7.14065	0.916667	0.069444	R_ENO, R_GAPD, -R_PGK, -R_PGM	0.938596	25
M_2amsa_c		2-Aminomalonatesemialdehyde	2.21186	1.10593	0.105932	0.635592	-3.68168	-3.68168	2.21186	0.105932	R_PGCD
M_2dh3dgal6p_c	M_2dh3dgal6p_c	2-Dehydro-3-deoxy-D-galactonate6-phosphate	1.01838	1.01838	0.018382	0.110292	0.338319	4.47529	1.01689	0.016892	R_GAPD, R_TPI	1.01689	43
M_2mcacn_c	M_2mcacn_c	cis-2-Methylaconitate	1	1.16667	0.166667	1	4.47529	8.64801	0.872549	0.017974	R_ADK1	1	15
M_2mcit_c	M_2mcit_c	2-Methylcitrate	0.95098	1.10948	0.109477	0.656862	4.47529	7.14065	0.885965	0.033626	R_ENO, R_GAPD, -R_PGK, -R_PGM	0.95098	23
M_2pg_c	M_2pg_c	D-Glycerate2-phosphate	2.06164	1.03082	0.030822	0.184932	0.338319	4.47529	2.05696	0.028481	R_GAPD, R_TPI	2.05696	43
M_3pg_c	M_3pg_c	3-Phospho-D-glycerate	2.06164	1.03082	0.030822	0.184932	0.338319	4.47529	2.05696	0.028481	R_GAPD, R_TPI	2.05696	43
M_3php_c		3-Phosphohydroxypyruvate	2.16547	1.08273	0.082734	0.496404	-3.68168	-3.68168	2.16547	0.082734	R_PGCD
M_4pasp_c	M_4pasp_c	4-Phospho-L-aspartate	1.72581	1.15054	0.150538	0.903228	4.47529	7.14065	1.625	0.083333	R_ENO, R_GAPD, -R_PGK, -R_PGM	1.72581	22
M_acon_DASH_C_c	M_acon_DASH_C_c	cis-Aconitate	1.18458	1.18458	0.184584	1.1075	2.17853	8.64801	1.05102	0.05102	R_ADK1	1.18182	28
M_acon_DASH_T_c	M_acon_DASH_T_c	trans-Aconitate	1.18458	1.18458	0.184584	1.1075	2.17853	8.64801	1.05102	0.05102	R_ADK1	1.18182	28
M_akg_c	M_akg_c	2-Oxoglutarate	1.28918	1.07432	0.074319	0.445914	2.17853	7.14065	1.23585	0.029874	R_ENO, R_GAPD, -R_PGK, -R_PGM	1.28829	33
M_asn_DASH_L_c	M_asn_DASH_L_c	L-Asparagine	1.72581	1.15054	0.150538	0.903228	-2.23914	7.14065	1.51667	0.011111	R_ENO, R_GAPD, -R_PGK, -R_PGM	1.60498	26
M_asp_DASH_L_c	M_asp_DASH_L_c	L-Aspartate	1.84483	1.22988	0.229885	1.37931	4.47529	8.64801	1.51923	0.012821	R_ADK1	1.84483	17
M_aspsa_c	M_aspsa_c	L-Aspartate4-semialdehyde	1.52857	1.01905	0.019048	0.114288	4.47529	4.47529	1.52857	0.019048	R_GAPD, R_TPI	1.52857	26
M_cbasp_c	M_cbasp_c	N-Carbamoyl-L-aspartate	1.46687	1.22239	0.22239	1.33434	0.338319	7.14065	1.37879	0.14899	R_ENO, R_GAPD, -R_PGK, -R_PGM	1.45016	27
M_cbp_c	M_cbp_c	Carbamoylphosphate	6.71429	1.11905	0.119048	0.714288	0.338319	7.14065	6.14286	0.02381	R_ENO, R_GAPD, -R_PGK, -R_PGM	6.28571	25
M_cit_c	M_cit_c	Citrate	1.18458	1.18458	0.184584	1.1075	2.17853	8.64801	1.05102	0.05102	R_ADK1	1.18182	27
M_dhor_DASH_S_c	M_dhor_DASH_S_c	(S)-Dihydroorotate	1.4893	1.24108	0.241081	1.44649	0.338319	8.64801	1.21538	0.012821	R_ADK1	1.47386	28
M_for_c		Formate	6.13793	1.02299	0.022988	0.137928	0.338319	0.338319	6.13793	0.022989	R_MDH
M_fum_c	M_fum_c	Fumarate	1.90196	1.26797	0.267974	1.60784	4.47529	8.64801	1.5614	0.040936	R_ADK1	1.90196	14
M_glx_c	M_glx_c	Glyoxylate	3.33714	1.11238	0.112381	0.674286	0.338319	7.14065	3.04082	0.013605	R_ENO, R_GAPD, -R_PGK, -R_PGM	3.1087	37
M_iasp_c	M_iasp_c	Iminoaspartate	2.02013	1.34676	0.346756	2.08054	-37.8858	8.64801	1.61224	0.07483	R_ADK1	1.94545	16
M_icit_c	M_icit_c	Isocitrate	1.18458	1.18458	0.184584	1.1075	2.17853	8.64801	1.05102	0.05102	R_ADK1	1.18182	29
M_mal_DASH_L_c	M_mal_DASH_L_c	L-Malate	1.90196	1.26797	0.267974	1.60784	4.47529	8.64801	1.5614	0.040936	R_ADK1	1.90196	13
M_micit_c	M_micit_c	methylisocitrate	1	1.16667	0.166667	1	4.47529	8.64801	0.872549	0.017974	R_ADK1	1	14
M_oaa_c	M_pep_c	Oxaloacetate	2.06164	1.37443	0.374429	2.24657	0.338319	8.64801	1.75556	0.17037	R_ADK1	2.05696	12
M_ohpb_c	M_ohpb_c	2-Oxo-3-hydroxy-4-phosphobutanoate	1.5569	1.03793	0.037931	0.227586	0.338319	8.64801	1.5497	0.033133	R_ADK1	1.55255	50
M_orot_c	M_orot_c	Orotate	1.58632	1.32193	0.321933	1.9316	0.338319	8.64801	1.29508	0.079235	R_ADK1	1.57692	25
M_orot5p_c	M_orot5p_c	Orotidine5&apos;-phosphate	0.639108	1.06518	0.065179	0.391074	-2.23914	4.47529	0.616963	0.028272	R_GAPD, R_TPI	0.616963	34
M_pep_c	M_oaa_c	Phosphoenolpyruvate	2.06164	1.03082	0.030822	0.184932	0.338319	4.47529	2.05696	0.028481	R_GAPD, R_TPI	2.05696	43
M_pser_DASH_L_c		O-Phospho-L-serine	2.03378	1.01689	0.016892	0.101352	-3.68168	-3.68168	2.03378	0.016892	R_PGCD
M_pyr_c	M_pyr_c	Pyruvate	2.16	1.08	0.08	0.48	0.338319	8.64801	2.05785	0.028926	R_ADK1	2.15	40
M_quln_c	M_quln_c	Quinolinate	0.972727	1.13485	0.134848	0.809088	-37.8858	8.64801	0.868132	0.012821	R_ADK1	0.946903	21
M_ser_DASH_D_c		D-Serine	2.05512	1.02756	0.027559	0.165354	-3.68168	-3.68168	2.05512	0.027559	R_PGCD
M_ser_DASH_L_c		L-Serine	2.05512	1.02756	0.027559	0.165354	-3.68168	-3.68168	2.05512	0.027559	R_PGCD
M_sl2a6o_c	M_sl2a6o_c	N-Succinyl-2-L-amino-6-oxoheptanedioate	0.575269	1.05466	0.054659	0.327954	4.47529	7.14065	0.555957	0.019254	R_ENO, R_GAPD, -R_PGK, -R_PGM	0.575269	29
M_succ_c	M_succ_c	Succinate	1.71429	1.14286	0.142857	0.857142	4.47529	7.14065	1.65574	0.103825	R_ENO, R_GAPD, -R_PGK, -R_PGM	1.71429	20
M_thdp_c	M_thdp_c	2,3,4,5-Tetrahydrodipicolinate	0.869919	1.0149	0.014905	0.08943	4.47529	4.47529	0.869919	0.014905	R_GAPD, R_TPI	0.869919	27
M_urate_c		Urate	1.37282	1.14402	0.144019	0.864114	-4.26348	-3.68168	1.33559	0.112994	R_PGCD
M_xan_c		Xanthine	1.28916	1.0743	0.074297	0.445782	-4.26348	-3.68168	1.2267	0.02225	R_PGCD
