# Supplementary material for: OptMDFpathway: Identification of metabolic pathways with maximal thermodynamic driving force and its application for analyzing the endogenous CO2 fixation potential of Escherichia coli
Source: PLoS Comput Biol. 2018 Sep 24;14(9):e1006492. doi: 10.1371/journal.pcbi.1006492 (PMC6171959; doi:10.1371/journal.pcbi.1006492)
Supplement: S5 Table — (XLSX) [file pcbi.1006492.s005.xlsx]

## Sheet: Summary
Table S5: Thermodynamic data used in the calculations.

## Sheet: S5 Thermodynamic Data
Reaction	Delta G0	Uncertainty
R_2DGULRGx	-18.2	1
R_2DGULRGy	-19.2	0.94
R_2DGULRx	-13.5	7.75
R_2DGULRy	-14.5	7.73
R_2MAHMP	-22.3	8.26
R_3HPPPNH	-425	7.76
R_3KGK	-14.7	0.81
R_3OXCOAT	-29.8	8.46
R_4HTHRS	-14	0.73
R_5DGLCNR	-26.4	7.71
R_A5PISO	-2.62	1.81
R_AB6PGH	33.7	2.33
R_ABTA	6.1	1.63
R_ABUTD	-47.6	7.3
R_ACACCT	5.72	1.42
R_ACACT1r	26.1	1.33
R_ACACT2r	35.3	8.32
R_ACACT3r	32.7	1.42
R_ACACT4r	32.7	1.42
R_ACACT5r	32.7	1.42
R_ACACT6r	32.7	1.42
R_ACACT7r	32.7	1.42
R_ACACT8r	-34.8	9.5
R_ACALD	-17	1.47
R_ACANTHAT	-18.2	2.99
R_ACCOAC	-3.67	2.02
R_ACCOAL	14.2	3.04
R_ACGAMK	-11.4	2.66
R_ACGAMT	4.54	5.2
R_ACGK	30.3	7.95
R_ACGS	-27.7	3.88
R_ACHBS	-30.3	11
R_ACKr	13.4	0.95
R_ACLS	-40.7	10.5
R_ACM6PH	-5.96	8.3
R_ACNML	7.83	1.47
R_ACOAD1f	40	10.7
R_ACOAD2f	45.2	10.9
R_ACOAD3f	46.3	6.46
R_ACOAD4f	46.3	6.46
R_ACOAD5f	46.3	6.46
R_ACOAD6f	46.3	6.46
R_ACOAD8f	46.3	6.46
R_ACODA	0.85	3.8
R_ACONIs	3.67	7.29
R_ACONTa	8.31	1.76
R_ACONTb	-0.69	1.72
R_ACOTA	-11.6	8.53
R_ACS	-4.47	0.86
R_ADCL	-61.4	13.9
R_ADCS	-16.2	3.7
R_ADK1	-2.55	0.39
R_ADK3	-0.08	1.39
R_ADK4	-6.28	1.52
R_ADMDC	-30.8	7.51
R_ADNCYC	7.05	2.51
R_ADNK1	-12.2	1.55
R_ADNUC	-4.87	2.23
R_ADPRDP	-22.2	7.42
R_ADPT	-17.1	1.81
R_ADSK	-13.7	7.49
R_ADSL1r	10.1	2.97
R_ADSL2r	12.3	3.6
R_ADSS	11.5	3.5
R_AGDC	-6.93	4.13
R_AGMHE	0	0
R_AGMT	-57.7	4.57
R_AGPR	7.83	1.14
R_AHCYSNS	-14.8	5.23
R_AICART	5.95	5.54
R_AIRC2	-62.1	11.6
R_AIRC3	-37.8	11.6
R_AKGDH	-35.7	7.97
R_ALAALAD	-2.1	7.76
R_ALAALAr	-24.3	7.74
R_ALAR	-0.04	1.02
R_ALATA_D2	1.13	1.65
R_ALATA_L	-0.22	0.54
R_ALATA_L2	1.09	1.31
R_ALCD19	-39.6	2.08
R_ALCD2x	21.7	0.59
R_ALDD19xr	-35.4	7.68
R_ALDD2x	-47	1.51
R_ALDD2y	-46	1.53
R_ALDD3y	-48.4	7.48
R_ALDD4	-41.8	3.98
R_ALLK	-8.92	7.39
R_ALLPI	0.63	0.45
R_ALLTN	-53.7	10.4
R_ALLULPE	-3.88	7.12
R_ALR2	-21.4	7.16
R_ALR4x	-20.6	0.63
R_ALTRH	-37.4	7.87
R_AMALT1	-1.17	1.6
R_AMANAPEr	-2.17	2.96
R_AMANK	-12.9	3.13
R_AMAOTr	-0.62	0
R_AMPMS2	-239	13.4
R_AMPN	-17.7	2.04
R_AMPTASECG	6.64	7.76
R_ANPRT	-54.5	3.17
R_ANS	-77.6	13.8
R_AOBUTDs	-28.2	7.51
R_AP4AH	-35.9	10.3
R_AP4AS	-1.16	10.2
R_APPLDHr	-20.3	0.63
R_APRAUR	-27.5	1.36
R_ARAI	4.9	1.77
R_ARGDC	-23.4	11.5
R_ARGSL	12.4	3.86
R_ARGSS	1.73	3.58
R_ASAD	-14.4	1.89
R_ASNS1	-29.5	3.82
R_ASP1DC	-29.4	9.17
R_ASPCT	-21.3	4.79
R_ASPK	18.4	3.06
R_ASPO3	-20.4	10.1
R_ASPO4	15.7	9.15
R_ASPO5	1.15	7.7
R_ASPO6	-52.7	12.9
R_ASPTA	2.88	0.55
R_AST	-16.6	9.17
R_ATHRDHr	20.1	0.67
R_ATPM	-26.4	0.61
R_BETALDHx	-35.8	1.06
R_BETALDHy	-34.8	1.08
R_BPNT	-10.8	7.22
R_BUTCT	4.07	8.51
R_CAT	-209	16.9
R_CBPS	-6.53	4.41
R_CDPMEK	-5.27	4.03
R_CHORM	-21.1	10.1
R_CHORS	-48.5	11.1
R_CHRPL	-88.1	13.6
R_CINNDO	-375	12.5
R_CITL	4.63	0.91
R_CMPN	-12.5	8.62
R_CPPPGO	-359	17
R_CS	-34.6	0.93
R_CTECOAI8	0	0
R_CTPS2	-12.8	3.92
R_CYSS	-49.2	9.44
R_CYTDH	1.52	8.29
R_CYTDK2	-8.51	3.11
R_CYTK1	-3.21	2.98
R_CYTK2	-3.15	2.98
R_DADK	-0.44	1.51
R_DAPDC	-25.7	7.91
R_DAPE	-1.65	2.96
R_DB4PS	-81.5	7.81
R_DBTS	18.6	9.49
R_DDGALK	-13.6	7.78
R_DDGLK	-20.5	3.95
R_DDPA	-69.3	7.43
R_DDPGALA	13.1	3.06
R_DGK1	0.07	2.98
R_DHACOAH	-0.72	0.96
R_DHAD1	-35.5	1.36
R_DHAD2	-35.5	1.36
R_DHAPT	-41.4	2.41
R_DHBD	-26.5	5.84
R_DHBSH	4.47	1.52
R_DHCIND	-26.6	5.84
R_DHCINDO	-241	8.63
R_DHDPRy	-21.6	3.6
R_DHDPS	-114	9.6
R_DHFR	-27.3	2
R_DHNCOAS	-74.4	7.92
R_DHNCOAT	-25	7.7
R_DHORD2	-71.9	7.34
R_DHORD5	-35.8	6.24
R_DHORDfum	-50.4	3.54
R_DHORTS	-3.64	2.97
R_DHPS2	-48.3	7.68
R_DHQS	-131	12
R_DHQTi	-5.29	2.79
R_DKGLCNR1	-33.8	3.72
R_DKGLCNR2x	-25.7	7.43
R_DKGLCNR2y	-26.7	7.42
R_DMATT	-71.2	8.4
R_DMPPS	-66.4	7.45
R_DMSOR1	-204	9.33
R_DNMPPA	-14.8	1.78
R_DNTPPA	-39.9	1.54
R_DOGULNR	-20.6	0.63
R_DPCOAK	3.66	3.11
R_DPR	-20.6	2.97
R_DRPA	20.2	2.27
R_DSERDHr	23.5	8.02
R_DTARTD	-35.3	7.27
R_DTMPK	-3.12	2.98
R_DURADx	1.76	5.93
R_DURIK1	-12.8	0.81
R_DURIPP	2.34	8.6
R_DUTPDP	-38.3	1.54
R_DXPRIi	-23.2	1
R_DXPS	-37.5	10.4
R_DXYLK	-12.3	0.81
R_E4PD	-41.5	7.35
R_ECOAH1	3.76	1.79
R_ECOAH2	1.02	3.01
R_ECOAH3	0.67	0.96
R_ECOAH4	0.67	0.96
R_ECOAH5	0.67	0.96
R_ECOAH6	0.67	0.96
R_ECOAH8	0.66	0.96
R_EDA	15.5	2.23
R_EDD	-43.1	2.74
R_ENO	-4.08	0.73
R_ENTERES	-170	17
R_F6PA	18.6	2.35
R_F6PP	-11.8	0.75
R_FACOAE100	-25	7.7
R_FACOAE120	-25	7.7
R_FACOAE140	-25	7.7
R_FACOAE160	-22.2	6.45
R_FACOAE180	-25	7.7
R_FACOAE181	-25	7.7
R_FACOAE60	-25	7.7
R_FACOAE80	-25	7.7
R_FADRx	-17	6.44
R_FADRx2	-18	6.44
R_FALDH2	-17.2	2.87
R_FALGTHLs	-11.7	7.39
R_FBA	19.8	0.87
R_FBA3	12.3	7.37
R_FBP	-11.4	0.82
R_FCI	5.48	3.07
R_FCLK	-18.3	3.11
R_FCLPA	19.8	3.09
R_FE3Ri	-190	22
R_FFSD	-30.9	7.42
R_FHL	-5.58	11
R_FLDR2	15.6	14.9
R_FLVR	10.6	5.72
R_FLVRx	11.6	5.72
R_FMNAT	-11.3	9.45
R_FMNRx	-21.7	3.11
R_FMNRx2	-22.7	3.12
R_FORCT	1.57	7.14
R_FRD2	-14.5	5.97
R_FRULYSDG	3.81	8.57
R_FRULYSK	-10.3	0.81
R_FTHFD	-21.6	4.48
R_FTHFLi	-4.84	4.44
R_FUM	-3.45	0.61
R_G1PACT	-18.5	7.77
R_G1PTT	-2.02	3.13
R_G1SAT	-7.5	0.69
R_G2PP	-23.4	7.39
R_G3PD2	27.4	0.86
R_G3PD5	-58.3	6.83
R_G3PD6	-22.2	5.6
R_G3PT	-10.8	2.14
R_G5SADs	11.4	10.1
R_G5SD	-10.1	1.14
R_G6PDH2r	-2.32	2.12
R_G6PP	-9.13	0.64
R_GALCTD	-41.9	1.17
R_GALCTLO	14.5	7.42
R_GALCTND	-41.9	1.17
R_GALKr	-11	7.26
R_GALS3	-10.7	1.98
R_GALUi	0.05	1.15
R_GAPD	7.78	0.9
R_GARFT	5.17	5.12
R_GART	0.33	5.93
R_GCALDD	-58.8	2.52
R_GDPMNH	-18.2	4.05
R_GDPMNP	-27.3	3.75
R_GF6PTA	-13.7	3.09
R_GGGABADr	-35.8	1.08
R_GGGABAH	-16.2	7.43
R_GGPTRCS	-20.8	1.82
R_GHBDHx	-0.2	1.78
R_GHMT2r	-6.52	2.56
R_GK1	-3.41	1.26
R_GLCATr	-1.5	7.32
R_GLCRAL	21.8	7.51
R_GLCRD	-41.9	1.17
R_GLGC	-7.91	1.7
R_GLTPD	14.2	0.97
R_GLU5K	26.5	7.2
R_GLUCYS	-31.2	7.84
R_GLUDC	-33.4	7.75
R_GLUPRT	-54.5	7.46
R_GLUR	-0.62	2.17
R_GLUSy	-50.4	2.07
R_GLXCL	-28.1	8.24
R_GLYAT	38.6	7.16
R_GLYCDx	24.6	1.85
R_GLYCK	-11	0.85
R_GLYCK2	-6.74	0.99
R_GLYCLTDx	-44.6	0.99
R_GLYCLTDy	-45.6	1.05
R_GLYCTO2	-40.1	6.85
R_GLYCTO3	-4.05	5.63
R_GLYK	-15.6	2.17
R_GLYOX	-30	3.23
R_GLYOX3	-53.5	3.09
R_GMHEPAT	-10.5	1.73
R_GMHEPK	-9.34	1.11
R_GMHEPPA	-9.46	0.73
R_GND	2.73	7.61
R_GNK	-10.1	3.3
R_GRTT	-72.9	3.6
R_GSNK	-20.5	3.45
R_GSPMDA	-2.79	4.28
R_GSPMDS	-23.6	4.25
R_GTHOr	-17.4	1.98
R_GTHPi	-310	8.05
R_GTHS	-24.9	6.94
R_GTPDPDP	-23.9	0.79
R_GUAPRT	-28.6	2.54
R_GUI1	0.56	2.99
R_GUI2	1.4	2.14
R_H2SO	-799	17.6
R_HACD1	-18	1.24
R_HACD2	-24.6	1.51
R_HACD3	-20.6	0.63
R_HACD4	-20.6	0.63
R_HACD5	-20.6	0.63
R_HACD6	-20.6	0.63
R_HACD7	-20.6	0.63
R_HACD8	-20.6	0.63
R_HADPCOADH3	20.6	0.63
R_HBZOPT	-75.9	7.37
R_HCO3E	3.53	7.63
R_HEX1	-17.3	0.72
R_HEX4	-16.8	1.54
R_HEX7	-14.7	0.82
R_HISTD	-6.5	8.32
R_HISTP	-16.8	8.24
R_HKNDDH	-52.5	2.25
R_HKNTDH	-52.5	2.05
R_HMPK1	-12	0.81
R_HOPNTAL	10.2	7.31
R_HPPPNDO	-241	8.63
R_HPYRI	1.41	1.83
R_HPYRRx	-31.9	0.49
R_HPYRRy	-32.9	0.6
R_HSDy	23.9	1.78
R_HSK	-31.1	8.25
R_HSST	-24.2	8.77
R_HSTPT	7.62	2.96
R_HXAND	17.3	4.9
R_HXCT	-4.99	7.65
R_HXPRT	-26.7	2
R_HYPOE	-13.7	8.21
R_ICDHyr	-2.05	7.62
R_ICHORS	0.98	1.71
R_ICHORSi	0.98	1.71
R_ICHORT	-43.9	9.67
R_ICL	8.64	1.66
R_IDOND	-20.6	0.63
R_IDOND2	-21.6	0.67
R_IGPDH	-41.7	8.29
R_IGPS	-94.5	12.2
R_ILETA	-4.7	7.79
R_IMPC	18.3	10.4
R_IMPD	22.1	7.84
R_INSH	-3.92	2.24
R_INSK	-20.8	1.97
R_IPDDI	-4.91	3.31
R_IPDPS	-61.5	7.37
R_IPMD	20.7	0.63
R_IPPMIa	-3.2	1.51
R_IPPMIb	-3.21	1.56
R_IPPS	-25.3	1.27
R_KARA1	21.6	0.67
R_KARA2	-21.6	0.67
R_KDOPP	-11.7	0.73
R_KDOPS	-64.1	7.44
R_KG6PDC	-21.1	7.5
R_L_DASH_LACD2	-57.2	6.81
R_L_DASH_LACD3	-21.2	5.57
R_LACZ	-10.9	1.54
R_LALDO2x	-18	7.14
R_LALDO3	-11.7	2.14
R_LCADi	-45.8	2.19
R_LCARR	-23.1	0.74
R_LCARS	-30.4	7.21
R_LDH_D	24.4	2.11
R_LDH_D2	-60.3	7.11
R_LEUTAi	1.18	1.59
R_LGTHL	-23.5	3.08
R_LPADSS	-21.2	8.2
R_LSERDHr	22.6	7.16
R_LYSDC	-33.7	10.9
R_LYXI	12.8	7.42
R_M1PD	11.3	1.46
R_MALDDH	13.8	8.68
R_MALS	-32.7	2.33
R_MALTATr	-2.67	7.52
R_MAN1PT2	4.3	3.44
R_MAN6PI	-0.66	1.25
R_MANAO	14.1	7.5
R_MANPGH	-10.5	7.33
R_MCITD	-0.77	2.65
R_MCITL2	9.34	7.48
R_MCITS	-39.2	7.68
R_MCPST	-79.1	14.8
R_MDH	30.3	0.42
R_MDH2	-54.4	6.8
R_MDH3	-18.3	5.56
R_ME1	4.56	7.6
R_ME2	5.55	7.61
R_MEPCT	-4.73	4.7
R_METS	-10.1	8.47
R_MGSA	-56.5	2.21
R_MI1PP	-20.7	8.78
R_MICITDr	0.76	2.65
R_MLTG1	-12.9	7.48
R_MLTG2	-13.4	1.38
R_MMCD	-28.1	9.07
R_MMM	7.57	3.75
R_MN6PP	-9.6	1.5
R_MNNH	-37.4	7.87
R_MOHMT	5.45	10.6
R_MOX	-86.7	10.6
R_MSAR	-24.8	3.02
R_MTAN	-11.7	5.09
R_MTHFC	-5	2.3
R_MTHFD	9.91	2.72
R_MTHFR2	-37.9	7.24
R_MTRPOX	-44.6	13.7
R_NACODA	-8.35	1.43
R_NADDP	-36	3.3
R_NADH10	-48.6	5.55
R_NADH5	-84.7	6.79
R_NADK	-11.8	3.11
R_NADN	-35	9.81
R_NADPHQR2	-85.7	6.8
R_NADPHQR3	-49.6	5.56
R_NADPPPS	-14.6	3.1
R_NADTRHD	-0.99	0.34
R_NAMNPP	-28.5	4.84
R_NDPK1	-2.47	1.35
R_NDPK2	-2.34	1.28
R_NDPK3	-0.46	2.34
R_NDPK4	2.86	2.62
R_NDPK6	1.8	0.58
R_NDPK7	4.34	8.34
R_NDPK8	3.13	1.46
R_NHFRBO	-291	16.7
R_NMNAT	1.56	3.13
R_NMNN	-21.2	7.54
R_NNATr	-21.6	8.08
R_NNDMBRT	-21.5	5.13
R_NNDPR	-31.4	12
R_NODOx	-456	25.8
R_NODOy	-457	25.8
R_NTD1	-13.6	0.73
R_NTD10	-12.1	7.78
R_NTD11	-5.57	1.93
R_NTD12	-15.3	7.57
R_NTD2	-9.99	4.2
R_NTD3	-16	8.34
R_NTD4	-15.4	2.81
R_NTD5	-11.7	3.02
R_NTD6	-16.8	2.61
R_NTD7	-14.2	1.49
R_NTD9	-5.87	3.43
R_NTP1	-26.4	0.61
R_NTP10	-30.1	1.57
R_NTP11	-29	0.79
R_NTP12	-29	0.79
R_NTP3	-23.9	1.46
R_NTP5	-25.9	2.48
R_NTPP10	-39.7	1.54
R_NTPP11	-39.7	1.54
R_NTPP2	-31.1	2.13
R_NTPP3	-38.2	8.42
R_NTPP4	-33.3	2.73
R_NTPP5	-39.7	2.88
R_NTPP6	-34.5	1.14
R_NTPP7	-36.7	2.97
R_NTPP8	-29.5	4.01
R_NTPP9	-8.21	3.12
R_OAADC	-25.8	7.6
R_OBTFL	-2.16	5.63
R_OCBT	-28.9	4.79
R_OCTDPS	-365	18
R_OHPBAT	9.64	1.04
R_OMCDC	-27.9	10.5
R_OMPDC	-38.3	11.2
R_OP4ENH	-0.72	0.96
R_OPHBDC	-19.4	7.6
R_OPHHX	-203	4.15
R_OPHHX3	-34.2	2.49
R_ORNDC	-52.5	11.3
R_ORPT	-14.4	1.79
R_OXAMTC	8.03	5.93
R_OXCDC	-27.5	9.32
R_P5CD	-55.2	7.44
R_P5CR	-52	7.45
R_PACCOAL	-11.1	8.92
R_PANTS	-41.4	1.9
R_PAPPT3	2.66	8.7
R_PAPSR	-34.1	9.83
R_PDE1	-41.5	2.72
R_PDH	-43.8	7.66
R_PDX5PO2	22.5	0.74
R_PDX5POi	-94.5	10.6
R_PDX5PS	-238	11.4
R_PDXPP	-17.2	8.13
R_PERD	20.7	0.63
R_PFK	-15	0.89
R_PFK_2	-16.9	0.81
R_PFK_3	-8.22	7.37
R_PFL	-21.2	3.3
R_PGAMT	-2.75	1.88
R_PGCD	34.6	0.64
R_PGI	2.53	0.6
R_PGK	18.4	0.89
R_PGL	-20.9	2.63
R_PGLYCP	-29.8	7.27
R_PGM	-4.22	0.66
R_PGMT	-7.42	1.09
R_PHETA1	-0.48	2.09
R_PMANM	-4.33	1.71
R_PMDPHT	-14.1	0.73
R_PMPK	-4.05	8.27
R_PNTK	-7.87	9.01
R_POR5	-27.1	16.7
R_POX	-158	10.1
R_PPA	-15.8	0.47
R_PPAKr	-32.2	7.47
R_PPBNGS	-110	8.24
R_PPC	-28.3	7.64
R_PPCDC	-29.5	7.51
R_PPCK	1.91	7.64
R_PPCSCT	-16.1	3.27
R_PPKr	-10.6	0.65
R_PPM	-11.7	1.72
R_PPM2	-28.9	3.69
R_PPNCL2	-44.8	4.09
R_PPND	-22.3	13.7
R_PPNDH	-81	13.8
R_PPS	3.84	1.16
R_PRAGSr	-23.1	1.85
R_PRAIi	-5.85	1.21
R_PRASCSi	-64.3	7.93
R_PRMICI	-5.75	1.21
R_PROD2	34.1	9.85
R_PRPPS	0.36	1.74
R_PSCVT	-12.8	1.56
R_PSERT	-11.5	0.38
R_PSP_L	-10.4	0.51
R_PTA2	18	7.68
R_PTAr	9.82	1.11
R_PTPATi	-17.4	8.81
R_PTRCTA	2.23	1.24
R_PUNP1	8.21	1.76
R_PUNP2	11.3	3.6
R_PUNP3	11.3	2.38
R_PUNP5	9.16	1.57
R_PUNP6	9.82	2.05
R_PUNP7	10.9	3.17
R_PYDAMK	-12.7	8.19
R_PYDXK	-14	8.04
R_PYDXNK	-9.14	8.11
R_PYDXPP	-12.3	8.06
R_PYK	-27.7	0.94
R_PYNP2r	0.52	1.75
R_QUINDH	16.6	3.21
R_QULNS	-225	4.94
R_R15BPK	8.92	7.25
R_R1PK	-22.8	7.28
R_R5PP	-1.41	1.79
R_RBFK	1.6	11.4
R_RBFSa	-81.5	13.4
R_RBFSb	-163	22.5
R_RBK	-25	1.84
R_RBK_L1	-12.3	2.8
R_RBP4E	-0.5	1.32
R_RHCCE	-12.1	4.07
R_RMI	0.18	1.9
R_RMK	-2.25	2.86
R_RMPA	6.41	3.09
R_RNDR1	-44.3	5.33
R_RNDR2	-38.3	4.91
R_RNDR3	-40.3	4.84
R_RNDR4	-39.5	9.16
R_RNTR1c2	-68.9	15.5
R_RNTR3c2	-63.3	17.2
R_RNTR4c2	-63.1	17.2
R_RPE	-3.37	1.16
R_RPI	1.93	1.16
R_RZ5PP	-14.4	0.73
R_S7PI	1.4	7.38
R_SADT2	23.5	3.28
R_SARCOX	-60.5	13.5
R_SBTPD	15.7	1.93
R_SDPDS	7.98	4.06
R_SDPTA	0.77	2.96
R_SEPHCHCS	20.4	13.3
R_SERAT	-6.73	3.36
R_SFGTHi	-14.1	7.52
R_SGDS	-2.53	7.58
R_SGSAD	-39.4	1.06
R_SHCHCS3	-129	3.85
R_SHK3Dr	-80.1	8.02
R_SHKK	-5.24	8.21
R_SHSL1	-60.2	4.44
R_SOTA	-1.37	1.24
R_SPMDAT1	-18.8	1.59
R_SPMDAT2	-18.7	1.59
R_SSALx	-32.9	2.48
R_SSALy	-31.9	2.49
R_SUCBZL	-13.1	7.7
R_SUCBZS	-12.7	6.09
R_SUCDi	-21.6	7.14
R_SUCOAS	-1.85	1.48
R_SULRi	-129	11
R_TAGURr	14.5	7.42
R_TALA	-0.73	1.62
R_TARTD	-35.3	7.27
R_TDPAGTA	1.44	3.34
R_TDPDRE	-12.3	8.93
R_TDPDRR	-7.31	1.37
R_TDPGDH	-46.2	3.57
R_TDSK	-9.39	1.11
R_TGBPA	17.8	7.19
R_THDPS	20.2	9.78
R_THIORDXi	-315	8.67
R_THRA2i	-2.49	7.18
R_THRAi	9.89	2.46
R_THRD	31.4	7.39
R_THRS	-28.3	7.52
R_TKT1	-3.8	2.16
R_TKT2	-9.99	2.09
R_TMAOR1	-198	9.33
R_TMDK1	-14.7	3.04
R_TMDPP	4.35	4.66
R_TMDS	-44	8.98
R_TMPPP	-5.08	4.78
R_TPI	5.48	0.75
R_TRDR	-12.2	3.7
R_TRE6PH	-9.7	2.24
R_TRE6PP	-7.17	2.27
R_TRE6PS	-15.2	2.41
R_TREH	-11.7	1.56
R_TRPS1	-30.5	3.29
R_TRPS2	-49.8	1.83
R_TRPS3	19.2	3.32
R_TRSARr	-33.3	1.78
R_TYRTA	0.01	2.09
R_UAAGDS	-24.1	3.2
R_UACMAMO	-17	1.34
R_UAG2E	0.03	9.19
R_UAGCVT	-12.3	9.39
R_UAGDP	-3.54	8.22
R_UAGPT3	-13.7	4.16
R_UAMAGS	-26.8	2.83
R_UAMAS	-26.4	1.79
R_UAPGR	-61.8	1.07
R_UDCPDP	-26.8	0.82
R_UDCPDPS	-583	28.8
R_UDPG4E	2.94	0.84
R_UDPGALM	4.78	8.2
R_UDPGD	-12.9	2.38
R_UDPGDC	-12.3	11.6
R_UDPKAAT	26.1	1.86
R_UGLT	-2.88	7.18
R_UGMDDS	-28.4	7.2
R_UHGADA	-6.98	9.92
R_ULA4NFT	4.6	5.12
R_UM4PCP	-0.07	2.03
R_UMPK	-5.14	3.24
R_UPPDC1	-75.6	30.1
R_UPPRT	-13.7	4.55
R_URDGLYCD	-8.16	8.24
R_URIC	-86.3	16.4
R_URIH	-12.6	2.6
R_URIK2	-13.9	4.38
R_USHD	-26	5.51
R_VALTA	3.15	7.79
R_VPAMTr	-3.38	7.8
R_X5PL3E	-0.81	7.3
R_XAND	-21.8	4.36
R_XPPT	-21.9	7.91
R_XTSNH	-2.19	3.71
R_XYLI1	3.71	0.74
R_XYLI2	-0.09	0.55
R_XYLK	-23.2	2.29
R_XYLK2	-21.5	7.51
