# Supplementary material for: OptMDFpathway: Identification of metabolic pathways with maximal thermodynamic driving force and its application for analyzing the endogenous CO2 fixation potential of Escherichia coli
Source: PLoS Comput Biol. 2018 Sep 24;14(9):e1006492. doi: 10.1371/journal.pcbi.1006492 (PMC6171959; doi:10.1371/journal.pcbi.1006492)
Supplement: S6 Table — (XLSX) [file pcbi.1006492.s006.xlsx]

## Sheet: Summary
Table S6: Results for pH sensitivity for ECC2 with glycerol.

## Sheet: S6 pH Sens ECC2 Glycerol
Metabolite ID	Metabolite name	pH 6	pH 6.5	pH 7	pH 7.5	pH 8
M_23dhdp_c	2,3-Dihydrodipicolinate	1.76832	4.65832	7.52832	7.79801	7.44801
M_25aics_c	(S)-2-[5-Amino-1-(5-phospho-D-ribosyl)imidazole-4-carboxamido]succinate	-9.89168	-6.69168	-3.68168	-2.00969	-2.11969
M_26dap_DASH_LL_c	LL-2,6-Diaminoheptanedioate	-0.602774	1.08277	2.57943	4.0261	5.32237
M_26dap_DASH_M_c	meso-2,6-Diaminoheptanedioate	-0.602774	1.08277	2.57943	4.0261	5.32237
M_4pasp_c	4-Phospho-L-aspartate	1.76832	4.65832	7.52832	7.79801	7.44801
M_5aizc_c	5-amino-1-(5-phospho-D-ribosyl)imidazole-4-carboxylate	-9.89168	-6.69168	-3.68168	-2.00969	-2.11969
M_5caiz_c	5-phosphoribosyl-5-carboxyaminoimidazole	-9.89168	-6.69168	-3.68168	-0.771681	1.17611
M_adp_c	ADP	-9.89168	-6.69168	-4.71371	-3.77671	-3.06371
M_aicar_c	5-Amino-1-(5-Phospho-D-ribosyl)imidazole-4-carboxamide	-9.89168	-6.69168	-4.26348	-3.30948	-2.58348
M_amp_c	AMP	-9.89168	-6.69168	-4.26348	-3.30948	-2.58348
M_aps_c	Adenosine5#-phosphosulfate	-9.89168	-6.69168	-4.71371	-3.77671	-3.06371
M_argsuc_c	N(omega)-(L-Arginino)succinate	-4.77871	-3.23247	-2.23914	-1.69581	-1.47247
M_asn_DASH_L_c	L-Asparagine	1.76832	4.65832	7.52832	7.1923	4.8423
M_asp_DASH_L_c	L-Aspartate	10.2052	10.148	8.64801	7.79801	7.44801
M_aspsa_c	L-Aspartate4-semialdehyde	1.76832	3.69564	5.15315	6.58565	7.44801
M_atp_c	ATP	-9.89168	-6.69168	-4.71371	-3.77671	-3.06371
M_cbasp_c	N-Carbamoyl-L-aspartate	4.18172	6.98172	8.64801	7.79801	7.44801
M_cbp_c	Carbamoylphosphate	1.76832	3.69564	5.15315	6.58565	8.01815
M_cdp_c	CDP	-5.18452	-3.92452	-2.98952	-2.47452	-2.27285
M_ckdo_c	CMP-3-deoxy-D-manno-octulosonate	-0.027452	0.823786	1.59099	2.71457	3.35212
M_cmp_c	CMP	-5.18452	-3.92452	-2.98952	-2.47452	-2.27285
M_cpmp_c	cyclicpyranopterinmonophosphate	-9.89168	-6.69168	-4.26348	-3.30948	-2.58348
M_dad_DASH_2_c	Deoxyadenosine	-9.89168	-6.69168	-4.71371	-3.77671	-3.06371
M_dadp_c	dADP	-14.1977	-11.2664	-9.74136	-8.59386	-7.70386
M_damp_c	dAMP	-9.89168	-6.69168	-4.71371	-3.77671	-3.06371
M_dcamp_c	N6-(1,2-Dicarboxyethyl)-AMP	-9.89168	-6.69168	-3.68168	-2.00969	-2.11969
M_dhor_DASH_S_c	(S)-Dihydroorotate	4.18172	6.98172	8.64801	7.79801	7.44801
M_dnad_c	Deamino-NAD+	-9.89168	-6.69168	-3.68168	-2.00969	-2.11969
M_dump_c	dUMP	-14.1977	-11.2664	-9.74136	-8.59386	-7.70386
M_duri_c	Deoxyuridine	-5.18452	-3.92452	-2.98952	-2.47452	-2.27285
M_fprica_c	5-Formamido-1-(5-phospho-D-ribosyl)imidazole-4-carboxamide	-9.89168	-6.69168	-3.68168	-2.00969	-2.11969
M_fum_c	Fumarate	10.2052	10.148	8.64801	7.79801	7.44801
M_gdp_c	GDP	-9.89168	-6.69168	-4.26348	-3.30948	-2.58348
M_gmp_c	GMP	-9.89168	-6.69168	-3.68168	-2.00969	-2.11969
M_gtp_c	GTP	-9.89168	-6.69168	-4.71371	-3.77671	-3.06371
M_hom_DASH_L_c	L-Homoserine	-0.602774	1.08277	2.48984	3.71651	4.97207
M_iasp_c	Iminoaspartate	10.2052	10.148	8.64801	7.79801	7.44801
M_imp_c	IMP	-9.89168	-6.69168	-3.68168	-2.00969	-2.11969
M_mal_DASH_L_c	L-Malate	10.2052	10.148	8.64801	7.79801	7.44801
M_nad_c	Nicotinamideadeninedinucleotide	-9.89168	-6.69168	-4.71371	-3.77671	-3.06371
M_nadh_c	Nicotinamideadeninedinucleotide-reduced	-9.89168	-6.69168	-4.71371	-3.77671	-3.06371
M_nadp_c	Nicotinamideadeninedinucleotidephosphate	-9.89168	-6.69168	-4.71371	-3.77671	-3.06371
M_nadph_c	Nicotinamideadeninedinucleotidephosphate-reduced	-14.1977	-11.2664	-9.74136	-8.59386	-7.70386
M_oaa_c	Oxaloacetate	10.3762	10.148	8.64801	7.79801	7.44801
M_orot_c	Orotate	4.18172	6.98172	8.64801	7.79801	7.44801
M_orot5p_c	Orotidine5#-phosphate	4.18172	6.47266	7.74766	7.1923	4.8423
M_prbamp_c	1-(5-Phosphoribosyl)-AMP	-9.89168	-6.69168	-4.71371	-3.77671	-3.06371
M_prbatp_c	1-(5-Phosphoribosyl)-ATP	-9.89168	-6.69168	-4.71371	-3.77671	-3.06371
M_prfp_c	1-(5-Phosphoribosyl)-5-[(5-phosphoribosylamino)methylideneamino]imidazole-4-carboxamide	-9.89168	-6.69168	-4.71371	-3.77671	-3.06371
M_prlp_c	5-[(5-phospho-1-deoxyribulos-1-ylamino)methylideneamino]-1-(5-phosphoribosyl)imidazole-4-carboxamide	-9.89168	-6.69168	-4.71371	-3.77671	-3.06371
M_quln_c	Quinolinate	10.2052	10.148	8.64801	7.79801	7.44801
M_sl26da_c	N-Succinyl-LL-2,6-diaminoheptanedioate	1.76832	3.69564	5.15315	6.58565	7.44801
M_sl2a6o_c	N-Succinyl-2-L-amino-6-oxoheptanedioate	1.76832	3.69564	5.15315	6.58565	7.44801
M_succ_c	Succinate	10.2052	10.148	8.64801	7.79801	7.44801
M_suchms_c	O-Succinyl-L-homoserine	1.76832	3.69564	5.15315	6.58565	7.44801
M_thdp_c	2,3,4,5-Tetrahydrodipicolinate	1.76832	3.69564	5.15315	6.58565	7.44801
M_udp_c	UDP	-0.027452	0.823786	1.59099	2.71457	3.35212
M_ump_c	UMP	0.454729	1.14319	1.94319	3.20832	4.60277
M_ura_c	Uracil	1.76832	3.69564	5.15315	6.58565	4.8423
M_uri_c	Uridine	0.454729	1.14319	1.94319	3.20832	4.60277
M_utp_c	UTP	-4.77871	-2.55168	0.338319	2.19543	2.83543
M_xmp_c	Xanthosine5#-phosphate	-9.89168	-6.69168	-3.68168	-2.00969	-2.11969
