# Supplementary material for: OptMDFpathway: Identification of metabolic pathways with maximal thermodynamic driving force and its application for analyzing the endogenous CO2 fixation potential of Escherichia coli
Source: PLoS Comput Biol. 2018 Sep 24;14(9):e1006492. doi: 10.1371/journal.pcbi.1006492 (PMC6171959; doi:10.1371/journal.pcbi.1006492)
Supplement: S7 Table — (XLSX) [file pcbi.1006492.s007.xlsx]

## Sheet: Summary
Table S7: Results for pH sensitivity for ECC2 with glucose.

## Sheet: S7 pH Sens ECC2 Glucose
Metabolite ID	Metabolite name	pH 6	pH 6.5	pH 7	pH 7.5	pH 8
M_23dhdp_c	2,3-Dihydrodipicolinate	4.47419	5.99315	7.14065	7.75777	7.79111
M_4pasp_c	4-Phospho-L-aspartate	4.47419	5.99315	7.14065	7.79801	7.44801
M_asn_DASH_L_c	L-Asparagine	-4.77871	-2.55871	-0.993711	-0.153711	0.191289
M_asp_DASH_L_c	L-Aspartate	8.42054	9.07145	8.64801	7.79801	7.44801
M_aspsa_c	L-Aspartate4-semialdehyde	-0.602774	1.48723	3.34973	4.96723	5.63829
M_cbasp_c	N-Carbamoyl-L-aspartate	4.18172	5.99315	7.14065	7.79801	7.44801
M_cbp_c	Carbamoylphosphate	-0.602774	1.48723	3.34973	4.96723	5.63829
M_dhor_DASH_S_c	(S)-Dihydroorotate	4.18172	6.98172	8.64801	7.79801	7.44801
M_fum_c	Fumarate	10.2052	10.148	8.64801	7.79801	7.44801
M_iasp_c	Iminoaspartate	10.2052	10.148	8.64801	7.79801	7.44801
M_mal_DASH_L_c	L-Malate	10.2052	10.148	8.64801	7.79801	7.44801
M_oaa_c	Oxaloacetate	10.2052	10.148	8.64801	7.79801	7.44801
M_orot_c	Orotate	4.18172	6.98172	8.64801	7.79801	7.44801
M_orot5p_c	Orotidine5#-phosphate	-4.77871	-2.55871	-0.993711	-0.153711	0.191289
M_quln_c	Quinolinate	8.42054	9.07145	8.64801	8.05814	8.84815
M_sl2a6o_c	N-Succinyl-2-L-amino-6-oxoheptanedioate	4.47419	5.99315	7.14065	7.75777	7.79111
M_succ_c	Succinate	4.47419	5.99315	7.14065	7.79801	7.44801
M_thdp_c	2,3,4,5-Tetrahydrodipicolinate	-0.602774	1.48723	3.34973	4.96723	5.63829
