# Supplementary material for: OptMDFpathway: Identification of metabolic pathways with maximal thermodynamic driving force and its application for analyzing the endogenous CO2 fixation potential of Escherichia coli
Source: PLoS Comput Biol. 2018 Sep 24;14(9):e1006492. doi: 10.1371/journal.pcbi.1006492 (PMC6171959; doi:10.1371/journal.pcbi.1006492)
Supplement: S8 Table — (XLSX) [file pcbi.1006492.s008.xlsx]

## Sheet: Summary
Table S8: Results for pH sensitivity for iJO1366 with glycerol.

## Sheet: S8 pH Sens iJO1366 Glycerol
Metabolite ID	Metabolite name	pH 6	pH 6.5	pH 7	pH 7.5	pH 8
M_13dpg_c	3-Phospho-D-glyceroylphosphate	0.240293	2.52529	4.47529	6.13529	6.66116
M_1pyr5c_c	1-Pyrroline-5-carboxylate	-14.1977	-10.8177	-7.76581	-5.67247	-3.70247
M_23dhb_c	2,3-Dihydroxybenzoate	0.240293	1.08277	2.43665	3.11776	3.58984
M_23dhba_c	(2,3-Dihydroxybenzoyl)adenylate	-9.89168	-6.69168	-3.68168	-2.00969	-2.11969
M_23dhbzs_c	2,3-dihydroxybenzoylserine	-9.89168	-6.69168	-4.26348	-3.30948	-2.58348
M_23dhdp_c	2,3-Dihydrodipicolinate	1.76832	4.65832	7.52832	7.79801	7.44801
M_25aics_c	(S)-2-[5-Amino-1-(5-phospho-D-ribosyl)imidazole-4-carboxamido]succinate	0.240293	-0.839688	-1.66969	-2.00969	-2.11969
M_26dap_DASH_LL_c	LL-2,6-Diaminoheptanedioate	0.240293	2.52529	4.29666	5.39386	5.99238
M_26dap_DASH_M_c	meso-2,6-Diaminoheptanedioate	0.240293	2.52529	4.29666	5.39386	5.99238
M_2amsa_c	2-Aminomalonatesemialdehyde	-5.52168	-2.55168	0.338319	3.20832	5.05416
M_2aobut_c	L-2-Amino-3-oxobutanoate	0.240293	2.37832	4.29666	5.39386	5.99238
M_2dda7p_c	2-Dehydro-3-deoxy-D-arabino-heptonate7-phosphate	1.76832	2.82012	4.47529	5.49052	5.99238
M_2ddg6p_c	2-Dehydro-3-deoxy-D-gluconate6-phosphate	10.2052	10.148	8.64801	7.79801	7.44801
M_2dh3dgal6p_c	2-Dehydro-3-deoxy-D-galactonate6-phosphate	10.2052	10.148	8.64801	7.79801	7.44801
M_2mcacn_c	cis-2-Methylaconitate	10.3762	10.148	8.64801	7.79801	7.44801
M_2mcit_c	2-Methylcitrate	1.76832	4.65832	7.52832	7.79801	7.44801
M_2pg_c	D-Glycerate2-phosphate	1.76832	3.69564	5.15315	6.58565	7.44801
M_2sephchc_c	2-succinyl-5-enolpyruvyl-6-hydroxy-3-cyclohexene-1-carboxylate	-14.1977	-10.8177	-7.76581	-5.67247	-3.70247
M_35cgmp_c	3&apos;,5&apos;-CyclicGMP	-9.89168	-6.69168	-4.26348	-3.30948	-2.58348
M_3c4mop_c	3-Carboxy-4-methyl-2-oxopentanoate	-14.1977	-10.8177	-7.76581	-5.67247	-3.70247
M_3dhq_c	3-Dehydroquinate	1.76832	2.82012	4.47529	5.49052	5.99238
M_3dhsk_c	3-Dehydroshikimate	1.76832	2.82012	4.47529	5.49052	5.99238
M_3pg_c	3-Phospho-D-glycerate	1.76832	3.69564	5.15315	6.58565	7.44801
M_3php_c	3-Phosphohydroxypyruvate	-9.89168	-6.69168	-3.68168	-0.771681	1.69765
M_3psme_c	5-O-(1-Carboxyvinyl)-3-phosphoshikimate	0.240293	2.52529	4.47529	5.49052	5.99238
M_4adcho_c	4-amino-4-deoxychorismate	0.240293	2.52529	3.24179	3.70179	4.19012
M_4hthr_c	4-Hydroxy-L-threonine	4.17832	7.23832	8.64801	7.79801	7.44801
M_4pasp_c	4-Phospho-L-aspartate	1.76832	4.65832	7.52832	7.79801	7.44801
M_4per_c	4-Phospho-D-erythronate	9.49766	9.39766	8.64801	7.79801	7.44801
M_56dura_c	5,6-dihydrouracil	-4.77871	-3.23247	-2.23914	-1.69581	-1.47247
M_5aizc_c	5-amino-1-(5-phospho-D-ribosyl)imidazole-4-carboxylate	-9.89168	-6.69168	-3.68168	-2.00969	-2.11969
M_5aop_c	5-Amino-4-oxopentanoate	-14.1977	-11.2664	-9.74136	-8.59386	-7.70386
M_5caiz_c	5-phosphoribosyl-5-carboxyaminoimidazole	-9.89168	-6.69168	-3.68168	-0.771681	1.69765
M_6pgc_c	6-Phospho-D-gluconate	10.2052	10.148	8.64801	7.79801	7.44801
M_6pgl_c	6-phospho-D-glucono-1,5-lactone	10.2052	10.148	8.64801	7.79801	7.44801
M_ac_c	Acetate	1.22145	2.52529	4.47529	5.49052	5.99238
M_acg5p_c	N-Acetyl-L-glutamyl5-phosphate	0.240293	2.52529	4.29666	5.39386	5.99238
M_acg5sa_c	N-Acetyl-L-glutamate5-semialdehyde	-14.1977	-10.8177	-7.76581	-5.67247	-3.70247
M_acgam1p_c	N-Acetyl-D-glucosamine1-phosphate	0.904516	2.52529	4.29666	5.39386	5.99238
M_acglc_DASH_D_c	6-Acetyl-D-glucose	1.76832	3.40207	4.47529	5.49052	6.48208
M_acglu_c	N-Acetyl-L-glutamate	1.76832	3.19765	4.47529	5.49052	5.99238
M_acon_DASH_C_c	cis-Aconitate	11.828	10.148	8.64801	7.79801	7.44801
M_acon_DASH_T_c	trans-Aconitate	11.828	10.148	8.64801	7.79801	7.44801
M_acser_c	O-Acetyl-L-serine	-5.52168	-2.55168	0.338319	3.20832	5.05416
M_ade_c	Adenine	-9.89168	-6.69168	-4.26348	-3.30948	-2.58348
M_adn_c	Adenosine	-9.89168	-6.69168	-3.68168	-2.00969	-2.11969
M_adp_c	ADP	-9.89168	-6.69168	-3.68168	-2.00969	-2.11969
M_adpglc_c	ADPglucose	-9.89168	-6.69168	-3.68168	-2.00969	-2.11969
M_adphep_DASH_DD_c	ADP-D-glycero-D-manno-heptose	-9.89168	-6.69168	-3.68168	-2.00969	-2.11969
M_adphep_DASH_LD_c	ADP-L-glycero-D-manno-heptose	-9.89168	-6.69168	-3.68168	-2.00969	-2.11969
M_adprib_c	ADPribose	-9.89168	-6.69168	-4.26348	-3.30948	-2.58348
M_aicar_c	5-Amino-1-(5-Phospho-D-ribosyl)imidazole-4-carboxamide	-9.89168	-6.69168	-3.68168	-2.00969	-2.11969
M_akg_c	2-Oxoglutarate	1.76832	4.65832	7.52832	7.79801	7.44801
M_ala_DASH_B_c	beta-Alanine	0.240293	2.52529	4.29666	5.39386	5.99238
M_ala_DASH_D_c	D-Alanine	1.76832	4.65832	7.52832	7.79801	7.44801
M_ala_DASH_L_c	L-Alanine	1.76832	4.65832	7.52832	7.79801	7.44801
M_alaala_c	D-Alanyl-D-alanine	1.76832	3.69564	5.15315	6.58565	7.44801
M_all6p_c	D-Allose6-phosphate	1.76832	3.10012	3.66812	4.23812	4.81212
M_alltn_c	Allantoin	-40.7658	-39.3208	-37.8858	-36.4558	-35.0358
M_alltt_c	Allantoate	-40.7658	-39.3208	-37.8858	-36.4558	-35.0358
M_allul6p_c	Allulose6-phosphate	1.76832	3.60265	4.31515	5.03015	5.75515
M_amp_c	AMP	-9.89168	-6.69168	-3.68168	-2.00969	-2.11969
M_anhgm3p_c	N-Acetyl-D-glucosamine(anhydrous)N-Acetylmuramyl-tripeptide	0.240293	2.52529	4.29666	5.39386	5.99238
M_anhgm4p_c	N-Acetyl-D-glucosamine(anhydrous)N-Acetylmuramyl-tetrapeptide	0.240293	2.52529	4.29666	5.39386	5.99238
M_anhm3p_c	1,6-anhydrous-N-Acetylmuramyl-tripeptide	-4.77871	-3.23247	-2.23914	-1.69581	-1.47247
M_anhm4p_c	1,6-anhydrous-N-Acetylmuramyl-tetrapeptide	-4.77871	-3.23247	-2.23914	-1.69581	-1.47247
M_ap4a_c	P1,P4-Bis(5&apos;-adenosyl)tetraphosphate	-9.89168	-6.69168	-4.26348	-3.30948	-2.58348
M_aps_c	Adenosine5&apos;-phosphosulfate	-9.89168	-6.69168	-4.26348	-3.30948	-2.58348
M_ara5p_c	D-Arabinose5-phosphate	0.951241	1.50235	2.09124	2.71457	3.36902
M_argsuc_c	N(omega)-(L-Arginino)succinate	0.240293	2.52529	4.47529	5.49052	6.11852
M_asn_DASH_L_c	L-Asparagine	1.76832	4.65832	7.52832	7.1923	7.44801
M_asp_DASH_L_c	L-Aspartate	10.3762	10.148	8.64801	7.79801	7.44801
M_aspsa_c	L-Aspartate4-semialdehyde	1.76832	3.69564	5.15315	6.58565	7.44801
M_atp_c	ATP	-9.89168	-6.69168	-4.26348	-3.30948	-2.58348
M_bglycogen_c	branchingglycogen	1.76832	3.40207	4.39332	5.42082	4.8423
M_camp_c	cAMP	-9.89168	-6.69168	-4.26348	-3.30948	-2.58348
M_cbasp_c	N-Carbamoyl-L-aspartate	4.18172	6.98172	8.64801	7.79801	7.44801
M_cbp_c	Carbamoylphosphate	1.76832	4.65832	7.52832	10.2002	10.2002
M_cdg_c	7-deaza-7-carboxyguanine	-9.89168	-6.69168	-4.26348	-3.30948	-2.58348
M_cdp_c	CDP	-4.77871	-3.23247	-2.23914	-1.69581	-1.47247
M_chor_c	chorismate	0.240293	2.52529	4.47529	5.49052	5.99238
M_cit_c	Citrate	11.828	10.148	8.64801	7.79801	7.44801
M_citr_DASH_L_c	L-Citrulline	-14.1977	-10.8177	-7.76581	-5.67247	-3.70247
M_ckdo_c	CMP-3-deoxy-D-manno-octulosonate	0.454729	1.50235	2.09124	2.71457	3.35212
M_cmp_c	CMP	0.240293	1.50235	2.09124	2.71457	3.35212
M_cph4_c	6-carboxy-5,6,7,8-tetrahydropterin	-14.1977	-11.2664	-9.74136	-8.59386	-7.70386
M_cpmp_c	cyclicpyranopterinmonophosphate	-9.89168	-6.69168	-4.26348	-3.30948	-2.58348
M_csn_c	Cytosine	-4.77871	-3.23247	-2.23914	-1.69581	-1.47247
M_cytd_c	Cytidine	0.240293	1.50235	2.09124	3.20832	5.05416
M_dad_DASH_2_c	Deoxyadenosine	-9.89168	-6.69168	-4.26348	-3.30948	-2.58348
M_dadp_c	dADP	-14.1977	-11.2664	-9.74136	-8.59386	-7.70386
M_damp_c	dAMP	-9.89168	-6.69168	-4.26348	-3.30948	-2.58348
M_dcamp_c	N6-(1,2-Dicarboxyethyl)-AMP	0.240293	-0.839688	-1.66969	-2.00969	-2.11969
M_dcmp_c	dCMP	-14.1977	-11.2664	-9.74136	-8.59386	-7.70386
M_dcyt_c	Deoxycytidine	-14.1977	-11.2664	-9.74136	-8.59386	-7.70386
M_dgdp_c	dGDP	-9.89168	-6.69168	-4.26348	-3.30948	-2.58348
M_dgmp_c	dGMP	-9.89168	-6.69168	-4.26348	-3.30948	-2.58348
M_dgsn_c	Deoxyguanosine	-9.89168	-6.69168	-4.26348	-3.30948	-2.58348
M_dha_c	Dihydroxyacetone	1.76832	4.65832	7.52832	7.79801	7.44801
M_dhap_c	Dihydroxyacetonephosphate	1.76832	4.65832	7.52832	7.79801	7.44801
M_dhor_DASH_S_c	(S)-Dihydroorotate	4.18172	6.98172	8.64801	7.79801	7.44801
M_dimp_c	dIMP	-14.1977	-11.2664	-9.74136	-8.59386	-7.70386
M_din_c	Deoxyinosine	-9.89168	-6.69168	-3.68168	-2.00969	-2.11969
M_dnad_c	Deamino-NAD+	-9.89168	-6.69168	-3.68168	-2.00969	-2.11969
M_dtdp4aaddg_c	dTDP-4-acetamido-4,6-dideoxy-D-galactose	-14.1977	-11.2664	-9.74136	-8.59386	-7.70386
M_dtdp4d6dg_c	dTDP-4-dehydro-6-deoxy-D-glucose	-14.1977	-11.2664	-9.74136	-8.59386	-7.70386
M_dtdp4d6dm_c	dTDP-4-dehydro-6-deoxy-L-mannose	-14.1977	-11.2664	-9.74136	-8.59386	-7.70386
M_dtdpglu_c	dTDPglucose	-14.1977	-11.2664	-9.74136	-8.59386	-7.70386
M_dudp_c	dUDP	-4.77871	-3.23247	-2.23914	-1.69581	-1.47247
M_dump_c	dUMP	-4.77871	-3.23247	-2.23914	-1.69581	-1.47247
M_duri_c	Deoxyuridine	0.240293	1.50235	2.09124	2.71457	3.35212
M_dutp_c	dUTP	-14.1977	-11.2664	-9.74136	-8.59386	-7.70386
M_e4p_c	D-Erythrose4-phosphate	1.76832	2.82012	3.24179	3.70179	4.19012
M_enter_c	Enterochelin	-9.89168	-6.69168	-4.26348	-3.30948	-2.58348
M_f6p_c	D-Fructose6-phosphate	1.76832	3.72353	4.67353	5.62686	6.59353
M_fdp_c	D-Fructose1,6-bisphosphate	1.76832	3.40207	4.39332	5.42082	6.48208
M_feenter_c	Fe-enterobactin	-9.89168	-6.69168	-4.26348	-3.30948	-2.58348
M_fgam_c	N2-Formyl-N1-(5-phospho-D-ribosyl)glycinamide	-9.89168	-6.69168	-3.68168	-0.771681	1.69765
M_for_c	Formate	0.240293	2.52529	4.29666	5.39386	5.99238
M_fpram_c	2-(Formamido)-N1-(5-phospho-D-ribosyl)acetamidine	-9.89168	-6.69168	-4.26348	-3.30948	-2.58348
M_fprica_c	5-Formamido-1-(5-phospho-D-ribosyl)imidazole-4-carboxamide	-9.89168	-6.69168	-3.68168	-2.00969	-2.11969
M_fru_c	D-Fructose	1.76832	3.72353	4.67353	5.62686	6.59353
M_fum_c	Fumarate	10.3762	10.148	8.64801	7.79801	7.44801
M_g1p_c	D-Glucose1-phosphate	1.76832	3.40207	4.39332	5.42082	6.48208
M_g3p_c	Glyceraldehyde3-phosphate	1.76832	3.40207	4.39332	5.42082	6.48208
M_g6p_c	D-Glucose6-phosphate	1.76832	3.57515	4.39332	5.42082	6.48208
M_gal_c	D-Galactose	3.61846	3.30058	2.75308	2.12558	1.44558
M_gal1p_c	alpha-D-Galactose1-phosphate	1.76832	3.40207	4.39332	5.42082	6.48208
M_gam1p_c	D-Glucosamine1-phosphate	1.76832	3.40207	4.39332	5.42082	6.48208
M_gam6p_c	D-Glucosamine6-phosphate	1.76832	3.40207	4.39332	5.42082	6.48208
M_gdp_c	GDP	-9.89168	-6.69168	-3.68168	-2.00969	-2.11969
M_gdpddman_c	GDP-4-dehydro-6-deoxy-D-mannose	-9.89168	-6.69168	-3.68168	-2.00969	-2.11969
M_gdpfuc_c	GDP-L-fucose	-9.89168	-6.69168	-3.68168	-2.00969	-2.11969
M_gdpmann_c	GDP-D-mannose	-9.89168	-6.69168	-3.68168	-2.00969	-2.11969
M_gdpofuc_c	GDP-4-oxo-L-fucose	-9.89168	-6.69168	-3.68168	-2.00969	-2.11969
M_glc_DASH_D_c	D-Glucose	1.76832	3.72353	4.67353	5.62686	6.59353
M_gln_DASH_L_c	L-Glutamine	0.240293	2.52529	4.47529	5.49052	5.99238
M_glu_DASH_D_c	D-Glutamate	1.76832	3.69564	5.15315	6.58565	7.44801
M_glu_DASH_L_c	L-Glutamate	1.76832	3.69564	5.15315	6.58565	7.44801
M_glu1sa_c	L-Glutamate1-semialdehyde	-14.1977	-11.2664	-9.74136	-8.59386	-7.70386
M_glu5p_c	L-Glutamate5-phosphate	0.240293	2.52529	4.47529	5.49052	5.99238
M_glu5sa_c	L-Glutamate5-semialdehyde	-14.1977	-10.8177	-7.76581	-5.67247	-3.70247
M_glx_c	Glyoxylate	7.0165	7.8805	8.64801	7.79801	7.44801
M_gly_c	Glycine	-14.1977	-10.8177	-7.76581	-5.69548	-3.92148
M_glyald_c	D-Glyceraldehyde	-13.0017	-10.1117	-7.24168	-4.39168	-1.53168
M_glyclt_c	Glycolate	-5.52168	-2.55168	0.338319	3.20832	5.05416
M_glycogen_c	glycogen	1.76832	3.40207	4.39332	5.42082	4.8423
M_gmhep17bp_c	D-Glycero-D-manno-heptose1,7-bisphosphate	0.442891	1.01456	1.61567	2.24678	2.91456
M_gmhep1p_c	D-Glycero-D-manno-heptose1-phosphate	0.442891	1.01456	1.61567	2.24678	2.91456
M_gmhep7p_c	D-Glycero-D-manno-heptose7-phosphate	1.39347	2.13347	2.8848	3.65213	4.45747
M_gmp_c	GMP	-9.89168	-6.69168	-3.68168	-2.00969	-2.11969
M_gsn_c	Guanosine	-9.89168	-6.69168	-3.68168	-2.00969	-2.11969
M_gtp_c	GTP	-9.89168	-6.69168	-4.26348	-3.30948	-2.58348
M_gua_c	Guanine	-9.89168	-6.69168	-3.68168	-2.00969	-2.11969
M_hmbil_c	Hydroxymethylbilane	-14.1977	-11.2664	-9.74136	-8.59386	-7.70386
M_hom_DASH_L_c	L-Homoserine	0.240293	2.04052	3.17652	4.31252	5.45452
M_hxan_c	Hypoxanthine	-9.89168	-6.69168	-3.68168	-2.00969	-2.11969
M_iasp_c	Iminoaspartate	10.3762	10.148	8.64801	7.79801	7.44801
M_ichor_c	Isochorismate	0.240293	2.52529	4.47529	5.49052	5.99238
M_icit_c	Isocitrate	10.2052	10.148	8.64801	7.79801	7.44801
M_idp_c	IDP	-9.89168	-6.69168	-3.68168	-2.00969	-2.11969
M_imp_c	IMP	-9.89168	-6.69168	-3.68168	-2.00969	-2.11969
M_ins_c	Inosine	-9.89168	-6.69168	-3.68168	-2.00969	-2.11969
M_itp_c	ITP	-9.89168	-6.69168	-4.26348	-3.30948	-2.58348
M_kdo_c	3-Deoxy-D-manno-2-octulosonate	1.76832	3.24017	4.47529	5.49052	5.99238
M_kdo8p_c	3-Deoxy-D-manno-octulosonate8-phosphate	1.76832	3.24017	4.47529	5.49052	5.99238
M_lac_DASH_D_c	D-Lactate	1.76832	4.65832	7.52832	7.79801	7.44801
M_lac_DASH_L_c	L-Lactate	-14.1977	-10.8177	-7.6977	-4.7377	-1.8477
M_mal_DASH_L_c	L-Malate	10.3762	10.148	8.64801	7.79801	7.44801
M_man_c	D-Mannose	1.76832	2.94265	3.65265	4.36515	5.08265
M_man1p_c	D-Mannose1-phosphate	1.24812	1.82612	2.39812	2.97012	3.54212
M_man6p_c	D-Mannose6-phosphate	1.76832	2.94265	3.65265	4.36515	5.08265
M_micit_c	methylisocitrate	10.3762	10.148	8.64801	7.79801	7.44801
M_mthgxl_c	Methylglyoxal	1.76832	4.65832	7.52832	7.79801	7.44801
M_nac_c	Nicotinate	-40.7658	-39.3208	-37.8858	-36.4558	-35.0358
M_nad_c	Nicotinamideadeninedinucleotide	-9.89168	-6.69168	-3.68168	-2.00969	-2.11969
M_nadh_c	Nicotinamideadeninedinucleotide-reduced	-9.89168	-6.69168	-4.26348	-3.30948	-2.58348
M_nadp_c	Nicotinamideadeninedinucleotidephosphate	-9.89168	-6.69168	-4.26348	-3.30948	-2.58348
M_nadph_c	Nicotinamideadeninedinucleotidephosphate-reduced	-14.1977	-11.2664	-9.74136	-8.59386	-7.70386
M_ncam_c	Nicotinamide	-40.7658	-39.3208	-37.8858	-36.4558	-35.0358
M_nicrnt_c	NicotinateD-ribonucleotide	0.904516	1.50235	2.09124	2.71457	3.35212
M_nmn_c	NMN	-14.1977	-11.2664	-9.74136	-8.59386	-7.70386
M_oaa_c	Oxaloacetate	11.828	10.148	8.64801	7.79801	7.44801
M_ohpb_c	2-Oxo-3-hydroxy-4-phosphobutanoate	4.17832	7.23832	8.64801	7.79801	7.44801
M_orot_c	Orotate	4.18172	6.98172	8.64801	7.79801	7.44801
M_orot5p_c	Orotidine5&apos;-phosphate	4.18172	6.98172	8.28354	7.1923	6.59353
M_pep_c	Phosphoenolpyruvate	1.76832	3.69564	5.15315	6.58565	7.44801
M_phthr_c	O-Phospho-4-hydroxy-L-threonine	4.17832	7.23832	7.19762	7.16512	7.15012
M_ppbng_c	Porphobilinogen	-14.1977	-11.2664	-9.74136	-8.59386	-7.70386
M_ppgpp_c	Guanosine3&apos;,5&apos;-bis(diphosphate)	-9.89168	-6.69168	-4.26348	-3.30948	-2.58348
M_pphn_c	Prephenate	0.240293	2.52529	4.47529	5.49052	5.99238
M_prbamp_c	1-(5-Phosphoribosyl)-AMP	-9.89168	-6.69168	-4.26348	-3.30948	-2.58348
M_prbatp_c	1-(5-Phosphoribosyl)-ATP	-9.89168	-6.69168	-4.26348	-3.30948	-2.58348
M_prfp_c	1-(5-Phosphoribosyl)-5-[(5-phosphoribosylamino)methylideneamino]imidazole-4-carboxamide	-9.89168	-6.69168	-4.26348	-3.30948	-2.58348
M_prlp_c	5-[(5-phospho-1-deoxyribulos-1-ylamino)methylideneamino]-1-(5-phosphoribosyl)imidazole-4-carboxamide	-9.89168	-6.69168	-4.26348	-3.30948	-2.58348
M_pser_DASH_L_c	O-Phospho-L-serine	-9.89168	-6.69168	-3.68168	-0.771681	1.69765
M_pyr_c	Pyruvate	10.2052	10.148	8.64801	7.79801	7.44801
M_quin_c	Quinate	0.442891	2.52529	4.47529	5.49052	5.99238
M_quln_c	Quinolinate	10.3762	10.148	8.64801	7.79801	7.44801
M_r1p_c	alpha-D-Ribose1-phosphate	-0.022266	0.318323	0.654205	2.71457	3.35212
M_r5p_c	alpha-D-Ribose5-phosphate	0.951241	1.50235	2.09124	2.71457	3.35212
M_rib_DASH_D_c	D-Ribose	0.951241	1.50235	2.09124	2.71457	3.35212
M_ru5p_DASH_D_c	D-Ribulose5-phosphate	0.951241	1.50235	2.09124	2.71457	3.36902
M_ru5p_DASH_L_c	L-Ribulose5-phosphate	1.28902	1.83902	2.42791	3.05124	3.70569
M_s17bp_c	Sedoheptulose1,7-bisphosphate	0.725229	1.59081	2.43665	3.11776	3.58984
M_s7p_c	Sedoheptulose7-phosphate	1.39347	2.13347	2.8848	3.65213	4.45747
M_ser_DASH_D_c	D-Serine	-9.89168	-6.69168	-3.68168	-0.771681	1.69765
M_ser_DASH_L_c	L-Serine	-9.89168	-6.69168	-3.68168	-0.771681	1.69765
M_seramp_c	L-seryl-AMP	-9.89168	-6.69168	-3.68168	-2.00969	-2.11969
M_skm_c	Shikimate	0.240293	2.52529	3.24179	3.70179	4.19012
M_skm5p_c	Shikimate5-phosphate	0.240293	1.08277	2.43665	3.11776	3.58984
M_sl26da_c	N-Succinyl-LL-2,6-diaminoheptanedioate	1.76832	3.69564	5.15315	6.58565	7.44801
M_sl2a6o_c	N-Succinyl-2-L-amino-6-oxoheptanedioate	1.76832	4.65832	7.52832	7.79801	7.44801
M_sucarg_c	N2-Succinyl-L-arginine	0.240293	2.52529	4.29666	5.39386	6.11852
M_succ_c	Succinate	10.2052	10.148	8.64801	7.79801	7.44801
M_sucglu_c	N2-Succinyl-L-glutamate	-4.77871	-3.23247	-2.23914	-1.69581	-1.47247
M_sucgsa_c	N2-Succinyl-L-glutamate5-semialdehyde	-14.1977	-11.2664	-9.74136	-8.59386	-7.70386
M_suchms_c	O-Succinyl-L-homoserine	1.76832	3.69564	5.15315	6.58565	7.44801
M_tagdp_DASH_D_c	D-Tagatose1,6-biphosphate	1.76832	3.40207	4.39332	5.42082	6.48208
M_thdp_c	2,3,4,5-Tetrahydrodipicolinate	1.76832	3.69564	5.15315	6.58565	7.44801
M_tre_c	Trehalose	1.76832	3.40207	4.39332	5.42082	6.48208
M_tre6p_c	alpha,alpha&apos;-Trehalose6-phosphate	1.76832	3.40207	4.39332	5.42082	5.05416
M_uaccg_c	UDP-N-acetyl-3-O-(1-carboxyvinyl)-D-glucosamine	0.904516	2.52529	4.47529	5.49052	5.99238
M_uacgam_c	UDP-N-acetyl-D-glucosamine	0.904516	2.52529	4.29666	5.39386	5.99238
M_uacmam_c	UDP-N-acetyl-D-mannosamine	0.904516	2.52529	4.29666	5.39386	5.99238
M_uacmamu_c	UDP-N-acetyl-D-mannosaminouronate	1.76832	3.72353	4.74277	5.62686	6.11852
M_uama_c	UDP-N-acetylmuramoyl-L-alanine	0.904516	2.52529	4.29666	5.39386	5.99238
M_uamag_c	UDP-N-acetylmuramoyl-L-alanyl-D-glutamate	0.454729	2.52529	4.29666	5.39386	5.99238
M_uamr_c	UDP-N-acetylmuramate	0.904516	2.52529	4.29666	5.39386	5.99238
M_udp_c	UDP	0.904516	2.04052	3.17652	4.31252	5.45452
M_udpLa4fn_c	uridine5&apos;&apos;-diphospho-{beta}-4-deoxy-4-formamido-L-arabinose	0.454729	1.50235	2.09124	2.71457	3.30612
M_udpLa4n_c	uridine5&apos;&apos;-diphospho-{beta}-4-deoxy-4-amino-L-arabinose	0.454729	1.50235	2.09124	2.71457	3.30612
M_udpLa4o_c	UDP-4-keto-pyranose	0.904516	1.50235	2.09124	2.71457	3.35212
M_udpg_c	UDPglucose	0.904516	1.59012	2.16412	3.20832	5.05416
M_udpgal_c	UDPgalactose	0.904516	1.59012	2.16412	3.20832	5.05416
M_udpgalfur_c	UDP-D-galacto-1,4-furanose	0.904516	1.59012	2.16412	3.20832	5.05416
M_udpglcur_c	UDP-D-glucuronate	1.76832	3.72353	4.67353	5.62686	6.48208
M_ugmd_c	UDP-N-acetylmuramoyl-L-alanyl-D-gamma-glutamyl-meso-2,6-diaminopimelate	0.454729	2.52529	4.47529	5.49052	5.99238
M_ugmda_c	UDP-N-acetylmuramoyl-L-alanyl-D-glutamyl-meso-2,6-diaminopimeloyl-D-alanyl-D-alanine	0.904516	2.52529	4.47529	5.49052	5.99238
M_um4p_c	UDP-N-acetylmuramoyl-L-alanyl-D-gamma-glutamyl-meso-2,6-diaminopimelate-D-alanine	-4.77871	-3.23247	-2.23914	-1.69581	-1.47247
M_ump_c	UMP	0.904516	2.52529	4.29666	5.39386	5.99238
M_uppg3_c	UroporphyrinogenIII	-14.1977	-11.2664	-9.74136	-8.59386	-7.70386
M_ura_c	Uracil	1.76832	3.69564	5.15315	6.58565	6.11852
M_uracp_c	Ureidoacrylateperacid	-4.77871	-3.23247	-2.23914	-1.69581	-1.47247
M_urate_c	Urate	-5.52168	-2.55168	-1.66969	-2.00969	-2.11969
M_uri_c	Uridine	0.904516	2.52529	4.47529	5.49052	6.11852
M_utp_c	UTP	0.240293	1.50235	2.09124	3.20832	5.05416
M_xan_c	Xanthine	-9.89168	-6.69168	-3.68168	-2.00969	-2.11969
M_xdp_c	XDP	-9.89168	-6.69168	-4.26348	-3.30948	-2.58348
M_xmp_c	Xanthosine5&apos;-phosphate	-5.52168	-3.23247	-2.23914	-2.00969	-2.11969
M_xtp_c	XTP	-9.89168	-6.69168	-4.26348	-3.30948	-2.58348
M_xtsn_c	Xanthosine	-5.52168	-2.55168	-1.66969	-2.00969	-2.11969
M_xu5p_DASH_D_c	D-Xylulose5-phosphate	1.3464	1.9664	2.6289	3.33015	4.0664
