# Supplementary material for: OptMDFpathway: Identification of metabolic pathways with maximal thermodynamic driving force and its application for analyzing the endogenous CO2 fixation potential of Escherichia coli
Source: PLoS Comput Biol. 2018 Sep 24;14(9):e1006492. doi: 10.1371/journal.pcbi.1006492 (PMC6171959; doi:10.1371/journal.pcbi.1006492)
Supplement: S9 Table — (XLSX) [file pcbi.1006492.s009.xlsx]

## Sheet: Summary
Table S9: Results for pH sensitivity for iJO1366 with glucose.

## Sheet: S9 pH Sens iJO1366 Glucose
Metabolite ID	Metabolite name	pH 6	pH 6.5	pH 7	pH 7.5	pH 8
M_23dhdp_c	2,3-Dihydrodipicolinate	4.47419	5.99315	7.14065	7.75777	7.79111
M_2amsa_c	2-Aminomalonatesemialdehyde	-9.89168	-6.69168	-3.68168	-0.771681	2.09832
M_2dh3dgal6p_c	2-Dehydro-3-deoxy-D-galactonate6-phosphate	0.240293	2.52529	4.47529	5.49052	5.99238
M_2mcacn_c	cis-2-Methylaconitate	10.2052	10.148	8.64801	8.05814	8.84815
M_2mcit_c	2-Methylcitrate	4.47419	5.99315	7.14065	7.79801	7.44801
M_2pg_c	D-Glycerate2-phosphate	0.240293	2.52529	4.47529	5.66064	6.18944
M_3pg_c	3-Phospho-D-glycerate	0.240293	2.52529	4.47529	6.13529	6.66116
M_3php_c	3-Phosphohydroxypyruvate	-9.89168	-6.69168	-3.68168	-0.771681	1.69765
M_4pasp_c	4-Phospho-L-aspartate	4.47419	5.99315	7.14065	7.79801	7.44801
M_acon_DASH_C_c	cis-Aconitate	11.828	10.148	8.64801	7.79801	7.44801
M_acon_DASH_T_c	trans-Aconitate	11.828	10.148	8.64801	7.79801	7.44801
M_akg_c	2-Oxoglutarate	4.47419	5.99315	7.14065	7.75777	7.44801
M_asn_DASH_L_c	L-Asparagine	4.47419	5.99315	7.14065	7.79801	7.44801
M_asp_DASH_L_c	L-Aspartate	8.42054	9.07145	8.64801	7.79801	7.44801
M_aspsa_c	L-Aspartate4-semialdehyde	0.240293	2.52529	4.47529	5.49052	5.99238
M_cbasp_c	N-Carbamoyl-L-aspartate	4.18172	5.99315	7.14065	8.05814	8.84815
M_cbp_c	Carbamoylphosphate	4.18172	5.99315	7.14065	8.05814	8.84815
M_cit_c	Citrate	11.828	10.148	8.64801	7.79801	7.44801
M_dhor_DASH_S_c	(S)-Dihydroorotate	4.18172	6.98172	8.64801	8.05814	8.84815
M_for_c	Formate	-5.52168	-2.55168	0.338319	3.20832	5.05416
M_fum_c	Fumarate	10.2052	10.148	8.64801	7.79801	7.44801
M_glx_c	Glyoxylate	4.47419	5.99315	7.14065	7.75777	7.44801
M_iasp_c	Iminoaspartate	10.3762	10.148	8.64801	7.79801	7.44801
M_icit_c	Isocitrate	10.2052	10.148	8.64801	7.79801	7.44801
M_mal_DASH_L_c	L-Malate	10.2052	10.148	8.64801	7.79801	7.44801
M_micit_c	methylisocitrate	10.2052	10.148	8.64801	8.05814	8.84815
M_oaa_c	Oxaloacetate	11.828	10.148	8.64801	7.79801	7.44801
M_ohpb_c	2-Oxo-3-hydroxy-4-phosphobutanoate	4.17832	7.23832	8.64801	7.79801	7.44801
M_orot_c	Orotate	4.18172	6.98172	8.64801	8.05814	8.84815
M_orot5p_c	Orotidine5&apos;-phosphate	0.240293	2.52529	4.47529	5.49052	6.11852
M_pep_c	Phosphoenolpyruvate	0.240293	2.52529	4.47529	5.49052	5.99238
M_pser_DASH_L_c	O-Phospho-L-serine	-9.89168	-6.69168	-3.68168	-0.771681	1.69765
M_pyr_c	Pyruvate	10.2052	10.148	8.64801	7.79801	7.79111
M_quln_c	Quinolinate	8.42054	9.07145	8.64801	8.05814	8.84815
M_ser_DASH_D_c	D-Serine	-9.89168	-6.69168	-3.68168	-0.771681	1.69765
M_ser_DASH_L_c	L-Serine	-9.89168	-6.69168	-3.68168	-0.771681	1.69765
M_sl2a6o_c	N-Succinyl-2-L-amino-6-oxoheptanedioate	4.47419	5.99315	7.14065	7.75777	7.79111
M_succ_c	Succinate	4.47419	5.99315	7.14065	7.79801	7.44801
M_thdp_c	2,3,4,5-Tetrahydrodipicolinate	0.240293	2.52529	4.47529	5.49052	5.99238
M_urate_c	Urate	-9.89168	-6.69168	-3.68168	-2.00969	-2.11969
M_xan_c	Xanthine	-9.89168	-6.69168	-3.68168	-2.00969	-2.11969
