# Supplementary material for: OptMDFpathway: Identification of metabolic pathways with maximal thermodynamic driving force and its application for analyzing the endogenous CO2 fixation potential of Escherichia coli
Source: PLoS Comput Biol. 2018 Sep 24;14(9):e1006492. doi: 10.1371/journal.pcbi.1006492 (PMC6171959; doi:10.1371/journal.pcbi.1006492)
Supplement: S10 Table — (XLSX) [file pcbi.1006492.s010.xlsx]

## Sheet: Summary
Table S10: Orotate synthesis pathway with CO2 fixation in iJO1366.

## Sheet: S10 Orotate synthesis iJO13
Reaction ID	Flux value
R_EX_co2_LPAREN_e_RPAREN_	-1.7778
R_EX_glyc_LPAREN_e_RPAREN_	-1.0741
R_EX_h_LPAREN_e_RPAREN_	3
R_EX_h2o_LPAREN_e_RPAREN_	5.2963
R_EX_nh4_LPAREN_e_RPAREN_	-2
R_EX_o2_LPAREN_e_RPAREN_	-1.2593
R_ACONTa	0.0741
R_ACONTb	0.0741
R_AKGDH	0.0741
R_ASPCT	1
R_ASPTA	-1
R_ATPS4rpp	2.8519
R_CBMKr	1
R_CO2tex	1.7778
R_CO2tpp	1.7778
R_CS	0.0741
R_CYTBO3_4pp	2.5185
R_DHORDfum	1
R_DHORTS	-1
R_ENO	1.0741
R_FUM	0.0741
R_G3PD2	1.0741
R_GAPD	1.0741
R_GLNS	1
R_GLUDy	-1
R_GLYCtex	1.0741
R_GLYCtpp	-1.0741
R_GLYK	1.0741
R_H2Otex	-5.2963
R_H2Otpp	-5.2963
R_HCO3E	1
R_Htex	-3
R_ICDHyr	0.0741
R_MDH	0.0741
R_NADH16pp	1.4444
R_NADTRHD	0.1481
R_NH4tex	2
R_NH4tpp	2
R_O2tex	1.2593
R_O2tpp	1.2593
R_PDH	0.0741
R_PGK	-1.0741
R_PGM	-1.0741
R_PPC	1
R_PYK	0.0741
R_SUCDi	1.0741
R_SUCOAS	-0.0741
R_TPI	1.0741
OrotEx	1
